# Supplementary material for: The relationship between autoimmune thyroid disease, thyroid nodules and sleep traits: a Mendelian randomization study
Source: Front Endocrinol (Lausanne). 2024 Mar 18;14:1325538. doi: 10.3389/fendo.2023.1325538 (PMC10982365; doi:10.3389/fendo.2023.1325538)
Supplement: Supplementary file 1 [file DataSheet_1.xlsx]

## Sheet: nodule
Supplementary Table 1.The instrumental variable extracted in Mendelian randomization analysis is the sleep characteristics as exposure and thyroid nodules as the outcome.
Name	SNP	EAF	p-value	beta	SE	N	R2	F	effect_allele	other_allele
Daytime nap	rs1001817	0.5298	1.7e-10	-0.00775426	0.00121418	452633	9.01009e-05	40.7861	T	C
nodule(outcome)	rs10149986	0.2177	4.40048e-12	0.0109384	0.00156608	452633	0.000107767	48.784	G	T
	rs10152428	0.7356	1.09999e-08	0.00780688	0.00136996	452633	7.17401e-05	32.4741	C	G
	rs10257273	0.1561	8.9e-10	-0.0107366	0.00170413	452633	8.76887e-05	39.6941	T	A
	rs10811438	0.3797	3.2e-09	-0.00721671	0.0012428	452633	7.44899e-05	33.719	C	G
	rs10835420	0.2346	1.7e-10	-0.00889802	0.00140206	452633	8.89751e-05	40.2765	A	T
	rs10840017	0.2326	2e-09	-0.00894142	0.00148101	452633	8.05222e-05	36.4498	G	A
	rs10875606	0.666	1.29999e-08	-0.00737707	0.0013077	452633	7.03032e-05	31.8236	A	C
	rs10875622	0.6004	1.29987e-17	0.0104621	0.0012291	452633	0.000160047	72.4538	A	G
	rs11071755	0.3976	5.19996e-09	-0.00711401	0.00122819	452633	7.41173e-05	33.5503	A	G
	rs11224896	0.1083	1.09999e-08	-0.0111605	0.00193872	452633	7.32081e-05	33.1387	C	T
	rs112520848	0.4215	1.79999e-08	0.00702449	0.00125191	452633	6.95516e-05	31.4834	C	G
	rs11258652	0.2465	3.69999e-13	-0.0104004	0.00142918	452633	0.000116985	52.9571	A	C
	rs11615756	0.4304	1.39991e-49	0.0182673	0.00123883	452633	0.000480143	217.432	T	C
	rs11682175	0.4463	1.09999e-08	0.0069583	0.0012166	452633	7.22658e-05	32.7121	C	T
	rs11860072	0.4463	2.80027e-13	-0.00897773	0.00123952	452633	0.000115886	52.4595	T	C
	rs12042846	0.1769	1.89998e-08	0.00901497	0.00159014	452633	7.10037e-05	32.1407	C	T
	rs12140153	0.0666	2.39994e-31	-0.0247147	0.00211564	452633	0.000301405	136.466	T	G
	rs12346996	0.7604	5e-09	-0.00796106	0.00136459	452633	7.51897e-05	34.0358	C	T
	rs12451365	0.1879	1.50003e-12	0.010628	0.00150388	452633	0.000110327	49.943	C	T
	rs12657723	0.3221	2e-10	0.00818319	0.00129849	452633	8.77372e-05	39.7161	T	C
	rs12992648	0.2565	2.39999e-08	-0.00765323	0.00134659	452633	7.13578e-05	32.3011	G	A
	rs13033444	0.2555	3.59998e-13	0.00974179	0.00135018	452633	0.000115	52.0586	G	A
	rs13150944	0.6759	6.79986e-11	0.00860076	0.0013218	452633	9.35309e-05	42.339	G	A
	rs13169872	0.3171	2.99999e-08	0.00714	0.00130199	452633	6.64364e-05	30.0732	A	G
	rs13263535	0.4791	1.6e-08	-0.00687135	0.00121641	452633	7.04932e-05	31.9097	T	G
	rs13284688	0.1859	1.69981e-23	0.0150717	0.00149894	452633	0.000223312	101.101	C	T
	rs13330072	0.2465	4.79999e-09	0.00791082	0.00134123	452633	7.68523e-05	34.7884	G	A
	rs140506252	0.0169	4.30002e-08	-0.0227261	0.0040886	452633	6.82535e-05	30.8957	T	A
	rs1546977	0.4433	1e-11	0.00827718	0.00122321	452633	0.000101152	45.789	G	A
	rs1601440	0.7137	1.9002e-11	-0.00912653	0.00135575	452633	0.000100107	45.3159	T	C
	rs17158413	0.2296	4.40048e-11	0.00925014	0.00142955	452633	9.24936e-05	41.8693	A	G
	rs17265513	0.1948	2e-09	0.00913188	0.00151965	452633	7.97723e-05	36.1103	C	T
	rs174541	0.3698	4.40048e-15	0.00988214	0.00126293	452633	0.00013525	61.2268	C	T
	rs17502738	0.2097	2e-08	-0.00870459	0.00153004	452633	7.15013e-05	32.366	C	T
	rs1883048	0.5427	1.79999e-10	0.00787143	0.00122313	452633	9.14905e-05	41.4152	C	T
	rs2033103	0.4344	2.59998e-09	0.00725728	0.00122022	452633	7.81432e-05	35.3728	T	C
	rs2099810	0.4851	2.80001e-10	-0.00769192	0.00121447	452633	8.86158e-05	40.1138	G	A
	rs2202323	0.662	1.2e-09	-0.00758702	0.0012578	452633	8.03782e-05	36.3846	C	G
	rs224111	0.3976	1.6e-10	-0.00798411	0.00124912	452633	9.02525e-05	40.8548	A	G
	rs2250377	0.6988	1.39991e-24	-0.0131561	0.00127975	452633	0.00023343	105.682	G	A
	rs2284015	0.2734	4.09996e-08	0.00771167	0.00138662	452633	6.83292e-05	30.93	G	C
	rs2370926	0.338	1.7e-10	-0.00813213	0.00126359	452633	9.14977e-05	41.4185	C	T
	rs2431108	0.3171	7.70016e-24	0.0129827	0.00129028	452633	0.000223624	101.242	C	T
	rs2653349	0.8161	3.40017e-29	-0.0165942	0.00147827	452633	0.000278316	126.009	G	A
	rs2699869	0.5537	3.09999e-08	-0.00678084	0.00121774	452633	6.84986e-05	31.0067	C	A
	rs271057	0.7475	6.49995e-10	-0.00866783	0.00140414	452633	8.41816e-05	38.1064	T	C
	rs2769916	0.6938	1.69981e-11	0.00875328	0.00131344	452633	9.81143e-05	44.4139	A	G
	rs2786547	0.1918	1e-11	-0.0107673	0.00158775	452633	0.000101592	45.9883	T	C
	rs2943023	0.4463	7.39997e-09	-0.00710422	0.00123055	452633	7.36302e-05	33.3298	T	C
	rs295278	0.4245	2.19999e-10	-0.00787804	0.00124238	452633	8.88265e-05	40.2092	A	G
	rs301817	0.5308	1.6e-09	0.00734402	0.00123666	452633	7.79089e-05	35.2667	A	C
	rs34262487	0.0815	1.2e-09	-0.0145107	0.00235463	452633	8.38974e-05	37.9778	A	C
	rs35011311	0.2664	4.40048e-11	-0.009082	0.00138249	452633	9.53348e-05	43.1556	T	G
	rs350785	0.8926	1.50003e-11	-0.0126479	0.00190975	452633	9.68937e-05	43.8613	C	T
	rs351776	0.5239	8.40001e-10	0.00755367	0.00122072	452633	8.45865e-05	38.2897	C	A
	rs3799380	0.1918	1.29999e-08	-0.00890214	0.00151371	452633	7.64054e-05	34.5861	C	T
	rs3810484	0.4095	2.19999e-08	-0.00684147	0.001222	452633	6.92437e-05	31.344	G	A
	rs385199	0.2416	7.50067e-47	-0.0209131	0.0014497	452633	0.000459552	208.103	C	A
	rs3935190	0.5239	5.40008e-11	0.00801432	0.00122354	452633	9.47785e-05	42.9037	A	G
	rs4604518	0.4781	1.40001e-08	-0.00691205	0.00122091	452633	7.08059e-05	32.0512	A	G
	rs467897	0.7137	2.60016e-13	-0.00955698	0.00130107	452633	0.000119191	53.9558	A	G
	rs60222088	0.169	6.4003e-11	-0.0112358	0.00172293	452633	9.39476e-05	42.5276	A	C
	rs60920123	0.4076	4.49997e-10	-0.00763778	0.00122697	452633	8.56018e-05	38.7494	A	G
	rs614987	0.6024	7.50067e-19	0.0110217	0.00124925	452633	0.00017194	77.8389	C	A
	rs62189006	0.0974	8.30004e-09	-0.0120943	0.0020982	452633	7.33989e-05	33.2251	G	A
	rs6452787	0.4911	2e-10	-0.00772931	0.0012169	452633	8.91224e-05	40.3431	G	A
	rs6919087	0.3181	1e-16	-0.0107806	0.0013114	452633	0.000149281	67.5793	G	T
	rs73817091	0.0398	3.79997e-08	0.0165127	0.00302224	452633	6.59483e-05	29.8522	T	C
	rs7422655	0.7247	1.09999e-08	-0.00783348	0.00137827	452633	7.13614e-05	32.3027	T	C
	rs7423968	0.4433	4.79999e-10	-0.00767586	0.00123216	452633	8.57307e-05	38.8077	G	A
	rs75022160	0.1024	1.7e-08	-0.00988485	0.00176929	452633	6.8955e-05	31.2133	T	C
	rs76257331	0.1759	1.2e-08	0.00867666	0.0015218	452633	7.18146e-05	32.5078	A	G
	rs7697461	0.7445	5.99998e-09	0.0082009	0.00139778	452633	7.60442e-05	34.4226	T	A
	rs77154532	0.3797	1.40001e-09	-0.00769324	0.0012705	452633	8.10005e-05	36.6663	G	A
	rs7814873	0.6203	1.5e-08	-0.00720972	0.00126385	452633	7.189e-05	32.542	T	C
	rs785145	0.4563	1e-08	0.0069889	0.00122527	452633	7.18748e-05	32.5351	G	T
	rs80163246	0.1133	1.40001e-10	0.0119129	0.00188438	452633	8.82904e-05	39.9665	C	T
	rs908442	0.3598	1.39991e-16	-0.0102781	0.00123558	452633	0.000152852	69.1962	T	A
	rs910187	0.3658	4.90004e-09	-0.00731754	0.00125594	452633	7.49918e-05	33.9461	A	G
	rs9287862	0.9066	2e-08	-0.0122526	0.00215162	452633	7.16388e-05	32.4282	T	C
	rs9309116	0.6352	3.89996e-09	0.00737914	0.00127277	452633	7.42563e-05	33.6132	T	C
	rs9389556	0.2744	9.69996e-10	0.00841517	0.00138285	452633	8.18076e-05	37.0317	G	C
	rs9460110	0.3529	8.40001e-09	0.00735568	0.00125751	452633	7.55864e-05	34.2153	C	T
	rs962247	0.4732	5.70033e-11	-0.00796355	0.00122493	452633	9.33693e-05	42.2658	A	G
	rs971415	0.1412	1.2e-09	-0.0110652	0.00185108	452633	7.89383e-05	35.7327	G	A
	rs9939355	0.5726	4.49997e-09	-0.00726404	0.00122438	452633	7.77578e-05	35.1983	T	C
	rs10173260	0.393765	2.9e-08	-0.0128368	0.00231322	446118	6.9024e-05	30.7948	T	C
	rs10483350	0.804582	1.5e-09	-0.017369	0.0028676	446118	8.22294e-05	36.6869	A	G
	rs1057703	0.853392	1.1e-09	-0.0194018	0.00320661	446118	8.20553e-05	36.6092	T	G
	rs10761674	0.477334	4.2e-08	0.0123329	0.00226591	446118	6.63998e-05	29.624	C	T
	rs1079727	0.842182	5.3e-09	-0.0182922	0.00310347	446118	7.7867e-05	34.7404	T	C
	rs10973207	0.842323	6e-11	-0.0204339	0.00312394	446118	9.58972e-05	42.7854	G	T
	rs11039544	0.837779	1.9e-09	0.018389	0.00307361	446118	8.02295e-05	35.7945	G	A
	rs112230981	0.94984	2.2e-09	0.0315275	0.00522787	446118	8.15163e-05	36.3687	A	G
	rs113113059	0.78	8.4e-09	0.0161406	0.00273732	446118	7.793e-05	34.7685	T	C
	rs11567976	0.429092	2.1e-08	-0.0128042	0.00228516	446118	7.03706e-05	31.3957	C	T
	rs11614986	0.820952	2.7e-08	0.016379	0.00295101	446118	6.90484e-05	30.8057	A	G
	rs11621908	0.917141	5.6e-09	0.0240951	0.00416298	446118	7.50873e-05	33.5002	C	T
	rs11643715	0.709058	3.2e-08	-0.013895	0.00249658	446118	6.94299e-05	30.9759	C	G
	rs11885663	0.752191	8.6e-10	-0.0162176	0.00261811	446118	8.60023e-05	38.3703	C	T
	rs12246842	0.459815	3.9e-09	0.0133949	0.00227425	446118	7.77533e-05	34.6897	A	G
	rs12567114	0.724198	4.3e-09	-0.0148307	0.0025403	446118	7.6396e-05	34.0841	G	A
	rs12607679	0.737717	8.3e-15	0.0201387	0.00259284	446118	0.000135208	60.3267	T	C
	rs12611523	0.545244	3.1e-08	0.0126347	0.00227627	446118	6.90562e-05	30.8092	A	G
	rs1263056	0.519099	2e-08	0.0127992	0.00227722	446118	7.08068e-05	31.5903	A	G
	rs12791153	0.918911	1.9e-08	-0.0235481	0.0042169	446118	6.98948e-05	31.1834	A	T
	rs13088093	0.663683	7e-12	-0.0162722	0.00240235	446118	0.000102831	45.8794	T	G
	rs13109404	0.928024	1.4e-12	0.0312035	0.00440829	446118	0.000112297	50.1031	T	G
	rs147114641	0.773722	3.1e-09	0.0159801	0.00270379	446118	7.82942e-05	34.931	C	A
	rs151014368	0.793742	9.1e-09	-0.0160924	0.00281958	446118	7.30115e-05	32.574	G	A
	rs1517572	0.419464	1.5e-10	-0.0146443	0.00229467	446118	9.12867e-05	40.7282	A	C
	rs1553132	0.741567	2.5e-08	-0.0145068	0.00258447	446118	7.06187e-05	31.5064	A	G
	rs17427571	0.684313	1.3e-08	0.0138255	0.00243544	446118	7.22313e-05	32.2259	A	G
	rs174560	0.685785	2.8e-08	-0.0135751	0.00243675	446118	6.95639e-05	31.0357	T	C
	rs1776776	0.873832	4.9e-09	0.019963	0.00341071	446118	7.67854e-05	34.2578	T	C
	rs180769	0.424698	2.3e-08	0.0127243	0.00229384	446118	6.89703e-05	30.7709	T	C
	rs1939455	0.879446	1.2e-08	0.0204253	0.00356118	446118	7.37339e-05	32.8963	G	T
	rs205024	0.616265	3.9e-09	-0.0138261	0.00232711	446118	7.91191e-05	35.2991	C	T
	rs2072727	0.43617	7.9e-09	0.0132425	0.00228506	446118	7.5277e-05	33.5848	T	C
	rs2079070	0.264613	7.5e-12	0.0175475	0.00256638	446118	0.000104784	46.7505	C	G
	rs2192528	0.480065	2.7e-09	0.0133687	0.0022692	446118	7.77946e-05	34.7081	A	G
	rs2696429	0.773626	4e-10	0.0168884	0.00270763	446118	8.71989e-05	38.9042	G	A
	rs2717076	0.372584	3.1e-15	-0.0184107	0.00234091	446118	0.000138631	61.8542	C	T
	rs3021494	0.469858	1.2e-09	0.0139598	0.00227261	446118	8.45711e-05	37.7317	A	G
	rs3095508	0.593529	3.1e-11	0.0153518	0.00230437	446118	9.94767e-05	44.3825	C	A
	rs330088	0.452988	2.7e-10	-0.0144687	0.00227678	446118	9.05165e-05	40.3845	T	C
	rs34354917	0.710472	3.9e-08	0.0137464	0.00250081	446118	6.77232e-05	30.2144	C	A
	rs35531607	0.525917	1.5e-08	-0.0128402	0.00227278	446118	7.15398e-05	31.9174	T	C
	rs365663	0.545963	1e-10	0.0146291	0.00227857	446118	9.23891e-05	41.2201	A	G
	rs374153	0.158085	9.1e-09	0.0176119	0.00310308	446118	7.22014e-05	32.2125	C	T
	rs4128364	0.660975	1.4e-09	-0.0145951	0.00239086	446118	8.35256e-05	37.2652	T	C
	rs4538155	0.352574	3.6e-08	-0.0129753	0.00237383	446118	6.69664e-05	29.8768	C	T
	rs4592416	0.535593	9.3e-11	-0.0146828	0.0022701	446118	9.37643e-05	41.8337	A	G
	rs460692	0.137484	3.6e-10	0.0210557	0.00333164	446118	8.9523e-05	39.9412	C	T
	rs4767550	0.585862	6.3e-10	-0.0143001	0.0023096	446118	8.59246e-05	38.3356	A	G
	rs55658675	0.644938	2e-08	0.0131415	0.00236892	446118	6.89778e-05	30.7742	C	T
	rs56372231	0.665907	2.2e-12	-0.0169439	0.00239981	446118	0.000111731	49.8507	C	T
	rs61985058	0.856824	1.3e-08	-0.0185938	0.00322893	446118	7.43254e-05	33.1602	C	T
	rs62120041	0.933902	9.6e-09	0.0261113	0.00457497	446118	7.30128e-05	32.5746	T	C
	rs6575005	0.757854	4.4e-09	0.0155637	0.00264172	446118	7.7798e-05	34.7096	T	C
	rs7115462	0.92647	1.7e-09	-0.0265639	0.00435799	446118	8.3277e-05	37.1543	G	A
	rs72804080	0.850072	2.9e-08	-0.0177935	0.00319642	446118	6.94569e-05	30.988	A	G
	rs72838268	0.77265	6.9e-10	0.0167192	0.0026992	446118	8.59951e-05	38.3671	A	G
	rs73219758	0.708064	5.6e-11	0.0164012	0.00249526	446118	9.6834e-05	43.2034	G	A
	rs7503199	0.734267	1e-08	0.0147449	0.00256383	446118	7.4135e-05	33.0753	C	T
	rs7556815	0.780856	1.3e-49	-0.0407248	0.00274023	446118	0.000494856	220.873	G	A
	rs7616632	0.522135	4.3e-09	0.0132035	0.00226922	446118	7.58826e-05	33.855	T	G
	rs7644809	0.421606	1.6e-08	0.0130621	0.00230148	446118	7.21989e-05	32.2114	T	C
	rs7806045	0.754703	1.4e-08	0.0147916	0.00262577	446118	7.11273e-05	31.7333	T	C
	rs7915425	0.174682	2e-10	0.0190638	0.00298959	446118	9.11394e-05	40.6625	T	C
	rs7951019	0.967773	1.2e-08	-0.0368792	0.00652085	446118	7.16925e-05	31.9855	T	G
	rs80193650	0.837534	4.1e-08	-0.0168389	0.00306723	446118	6.75547e-05	30.1393	A	G
	rs8038326	0.72691	2.8e-10	0.0159204	0.0025407	446118	8.80062e-05	39.2644	A	G
	rs915416	0.289947	9.9e-15	0.0192587	0.00249452	446118	0.000133589	59.6044	C	G
	rs9345234	0.421984	1.8e-08	-0.0130117	0.00229893	446118	7.18019e-05	32.0343	A	C
	rs9382445	0.62305	4.8e-10	0.014536	0.00233387	446118	8.69459e-05	38.7913	T	C
	rs9451146	0.227813	2.7e-08	-0.0149548	0.00269977	446118	6.87746e-05	30.6836	T	C
	rs9895274	0.510408	4.7e-09	0.0133426	0.0022678	446118	7.75868e-05	34.6154	C	T
	rs9903973	0.46702	2.6e-08	0.0127747	0.00227194	446118	7.08642e-05	31.6159	C	T
Getting up	rs1017168	0.6451	3.59998e-10	0.0104984	0.00167444	461658	8.51431e-05	39.3102	C	A
nodule(outcome)	rs10175975	0.2147	3.69999e-09	0.0122931	0.00208479	461658	7.53087e-05	34.7693	T	C
	rs10455248	0.2863	2.59998e-08	-0.0099208	0.00178212	461658	6.71228e-05	30.9897	T	C
	rs10462020	0.1968	1.9002e-16	0.0165379	0.00200975	461658	0.000146654	67.7134	G	T
	rs10518446	0.159	9.79941e-20	0.0196877	0.00216558	461658	0.000178996	82.6494	C	G
	rs10779704	0.5915	9.90011e-09	0.0095243	0.00166155	461658	7.11685e-05	32.8577	C	A
	rs11075924	0.4811	5e-10	-0.00994218	0.00159828	461658	8.38109e-05	38.6951	A	C
	rs11181153	0.5865	3.89996e-09	-0.00955431	0.00162234	461658	7.51211e-05	34.6827	T	C
	rs112613078	0.2028	7.49998e-10	0.0124877	0.00202865	461658	8.20719e-05	37.8921	G	A
	rs114443104	0.0577	2.69998e-08	0.01923	0.00345721	461658	6.70128e-05	30.9389	A	G
	rs11669535	0.1889	4.60002e-08	0.0106355	0.00194612	461658	6.46887e-05	29.8658	C	T
	rs11672103	0.5417	6.69993e-09	-0.00937007	0.0016161	461658	7.2811e-05	33.6161	T	C
	rs12044778	0.1581	2.19999e-08	-0.011657	0.00208425	461658	6.77523e-05	31.2804	A	G
	rs12227309	0.2217	1.5e-10	0.0118489	0.00185018	461658	8.88319e-05	41.0134	T	C
	rs1223149	0.7883	1.29987e-12	0.0142946	0.0020143	461658	0.000109076	50.3609	C	T
	rs12326675	0.2266	4.20001e-08	0.0119267	0.00217634	461658	6.50487e-05	30.0321	G	C
	rs12601968	0.2972	8.9002e-11	-0.0110555	0.00170497	461658	9.10675e-05	42.0457	T	G
	rs12736689	0.0239	3.69999e-29	0.0525952	0.00469226	461658	0.000272076	125.64	C	T
	rs12752290	0.4443	5.70033e-13	0.0116401	0.00161486	461658	0.000112532	51.9567	C	T
	rs12969848	0.508	2.90001e-09	0.00952836	0.00160486	461658	7.63499e-05	35.2501	T	C
	rs13116306	0.4344	4e-09	-0.00957982	0.00162761	461658	7.50345e-05	34.6427	T	C
	rs13155750	0.2217	1.29999e-10	-0.0121208	0.00188507	461658	8.95464e-05	41.3434	G	A
	rs133067	0.7922	1.5e-08	0.0111745	0.00197572	461658	6.92875e-05	31.9892	T	C
	rs1333536	0.3529	2.30001e-08	-0.00921206	0.00164775	461658	6.76988e-05	31.2557	T	C
	rs141391319	0.0368	1.59993e-14	0.0347714	0.00452675	461658	0.00012779	59.0024	A	G
	rs1420607	0.2575	1.29987e-11	0.0121786	0.0017983	461658	9.93361e-05	45.8636	A	G
	rs1421085	0.4324	1.59993e-11	0.0109591	0.0016269	461658	9.828e-05	45.376	C	T
	rs145831787	0.1193	1.59993e-11	-0.0169965	0.00252122	461658	9.84316e-05	45.446	T	C
	rs1470503	0.4314	1.9002e-15	-0.0128159	0.0016125	461658	0.00013681	63.168	T	C
	rs147325583	0.5239	1.80011e-11	-0.0107449	0.00159864	461658	9.78454e-05	45.1753	T	C
	rs1606803	0.3022	9.49948e-11	0.0114168	0.00176337	461658	9.07909e-05	41.9179	T	C
	rs17112198	0.2425	5.30005e-09	0.0101831	0.00174461	461658	7.37923e-05	34.0692	G	A
	rs17152364	0.3221	1.39991e-11	-0.0118163	0.00174884	461658	9.8878e-05	45.6521	G	A
	rs17464772	0.336	6.89922e-14	0.0125433	0.00167464	461658	0.000121509	56.1021	A	G
	rs17716502	0.161	4.09996e-08	0.0109469	0.00199543	461658	6.51869e-05	30.0959	T	C
	rs17766755	0.3439	1.29999e-08	-0.00946774	0.00166437	461658	7.00877e-05	32.3587	A	G
	rs17777135	0.1958	1.09999e-08	0.0115293	0.00201572	461658	7.08589e-05	32.7147	A	G
	rs1854558	0.2197	7.90005e-09	-0.0104995	0.00181939	461658	7.2133e-05	33.303	A	G
	rs2044742	0.1153	1.29999e-08	-0.0134326	0.00236126	461658	7.00941e-05	32.3617	A	G
	rs2360802	0.2515	2.09991e-11	0.012836	0.00191626	461658	9.71825e-05	44.8692	T	A
	rs2653355	0.8529	1.59993e-29	-0.0236437	0.00209564	461658	0.00027565	127.29	A	C
	rs2971970	0.7982	3.2e-08	-0.0107092	0.00193586	461658	6.62853e-05	30.603	G	T
	rs3125735	0.1909	1.89998e-09	-0.0120184	0.00199962	461658	7.82427e-05	36.1241	T	C
	rs34757401	0.2256	1.79999e-08	0.0108337	0.00192296	461658	6.87484e-05	31.7403	G	A
	rs3760185	0.2316	1.09999e-10	-0.012079	0.00187134	461658	9.02396e-05	41.6634	T	C
	rs3766163	0.2694	6.69993e-09	0.0103943	0.00179234	461658	7.28447e-05	33.6316	C	T
	rs406952	0.335	1.50003e-11	0.0111325	0.00164876	461658	9.87432e-05	45.5899	C	T
	rs4483990	0.1759	7.10068e-17	-0.0183869	0.0022034	461658	0.000150815	69.6351	C	A
	rs45510091	0.0507	5.69994e-09	0.0204309	0.0035079	461658	7.34731e-05	33.9218	G	A
	rs4790352	0.9394	8.79995e-10	0.0178551	0.00291327	461658	8.13593e-05	37.5631	A	G
	rs4958317	0.2803	1.20005e-16	0.0145939	0.00176188	461658	0.000148595	68.6101	A	G
	rs6141724	0.3439	2.30001e-09	-0.00997727	0.00166947	461658	7.73592e-05	35.7161	G	T
	rs61926781	0.0666	8.9e-09	-0.0194724	0.00338623	461658	7.16233e-05	33.0677	T	C
	rs620598	0.2167	7.39997e-09	0.0110675	0.00191416	461658	7.24087e-05	33.4303	G	A
	rs627685	0.3042	2.80001e-09	0.0104007	0.00174935	461658	7.65629e-05	35.3484	C	T
	rs6745423	0.7068	6.09958e-13	-0.012839	0.00178363	461658	0.000112223	51.8145	A	T
	rs7105482	0.3797	4.39997e-08	0.0089503	0.00163468	461658	6.49323e-05	29.9784	G	A
	rs7144028	0.5348	1.5e-08	-0.00903684	0.00159722	461658	6.93351e-05	32.0112	C	A
	rs7206027	0.3956	2.80001e-09	-0.00974046	0.00163897	461658	7.65003e-05	35.3195	T	A
	rs7210219	0.2406	2.99985e-11	0.0129321	0.0019463	461658	9.56217e-05	44.1486	C	T
	rs73179222	0.3847	1.09999e-09	0.0100968	0.00165786	461658	8.03372e-05	37.0911	A	G
	rs735119	0.7485	1.09999e-08	-0.0102526	0.00179241	461658	7.08667e-05	32.7184	G	T
	rs73608603	0.1252	1.29999e-08	-0.0134609	0.00236786	461658	6.9998e-05	32.3172	G	A
	rs74555583	0.0905	2e-09	-0.0171376	0.00285841	461658	7.78568e-05	35.9459	A	G
	rs77556405	0.1561	1.50003e-14	0.0162404	0.00211178	461658	0.000128091	59.1418	A	G
	rs77556698	0.2286	1.40001e-09	-0.0117773	0.00194498	461658	7.94157e-05	36.6656	T	G
	rs77641763	0.1372	2.70023e-14	-0.0185204	0.00243328	461658	0.000125471	57.9315	T	C
	rs7833021	0.7863	3.29997e-09	0.0113061	0.00191103	461658	7.58119e-05	35.0017	T	C
	rs7899208	0.8559	1.5e-08	0.0136082	0.00240256	461658	6.94868e-05	32.0812	C	T
	rs9399613	0.3101	5.19996e-10	-0.0110033	0.0017711	461658	8.35994e-05	38.5974	T	C
	rs9573982	0.0557	1.2e-08	-0.0206352	0.00362074	461658	7.03512e-05	32.4804	C	T
sleep duration	rs10173260	0.393765	2.9e-08	-0.0128368	0.00231322	446118	6.9024e-05	30.7948	T	C
nodule(outcome)	rs10483350	0.804582	1.5e-09	-0.017369	0.0028676	446118	8.22294e-05	36.6869	A	G
	rs1057703	0.853392	1.1e-09	-0.0194018	0.00320661	446118	8.20553e-05	36.6092	T	G
	rs10761674	0.477334	4.2e-08	0.0123329	0.00226591	446118	6.63998e-05	29.624	C	T
	rs1079727	0.842182	5.3e-09	-0.0182922	0.00310347	446118	7.7867e-05	34.7404	T	C
	rs10973207	0.842323	6e-11	-0.0204339	0.00312394	446118	9.58972e-05	42.7854	G	T
	rs11039544	0.837779	1.9e-09	0.018389	0.00307361	446118	8.02295e-05	35.7945	G	A
	rs112230981	0.94984	2.2e-09	0.0315275	0.00522787	446118	8.15163e-05	36.3687	A	G
	rs113113059	0.78	8.4e-09	0.0161406	0.00273732	446118	7.793e-05	34.7685	T	C
	rs11567976	0.429092	2.1e-08	-0.0128042	0.00228516	446118	7.03706e-05	31.3957	C	T
	rs11614986	0.820952	2.7e-08	0.016379	0.00295101	446118	6.90484e-05	30.8057	A	G
	rs11621908	0.917141	5.6e-09	0.0240951	0.00416298	446118	7.50873e-05	33.5002	C	T
	rs11643715	0.709058	3.2e-08	-0.013895	0.00249658	446118	6.94299e-05	30.9759	C	G
	rs11885663	0.752191	8.6e-10	-0.0162176	0.00261811	446118	8.60023e-05	38.3703	C	T
	rs12246842	0.459815	3.9e-09	0.0133949	0.00227425	446118	7.77533e-05	34.6897	A	G
	rs12567114	0.724198	4.3e-09	-0.0148307	0.0025403	446118	7.6396e-05	34.0841	G	A
	rs12607679	0.737717	8.3e-15	0.0201387	0.00259284	446118	0.000135208	60.3267	T	C
	rs12611523	0.545244	3.1e-08	0.0126347	0.00227627	446118	6.90562e-05	30.8092	A	G
	rs1263056	0.519099	2e-08	0.0127992	0.00227722	446118	7.08068e-05	31.5903	A	G
	rs12791153	0.918911	1.9e-08	-0.0235481	0.0042169	446118	6.98948e-05	31.1834	A	T
	rs13088093	0.663683	7e-12	-0.0162722	0.00240235	446118	0.000102831	45.8794	T	G
	rs13109404	0.928024	1.4e-12	0.0312035	0.00440829	446118	0.000112297	50.1031	T	G
	rs147114641	0.773722	3.1e-09	0.0159801	0.00270379	446118	7.82942e-05	34.931	C	A
	rs151014368	0.793742	9.1e-09	-0.0160924	0.00281958	446118	7.30115e-05	32.574	G	A
	rs1517572	0.419464	1.5e-10	-0.0146443	0.00229467	446118	9.12867e-05	40.7282	A	C
	rs1553132	0.741567	2.5e-08	-0.0145068	0.00258447	446118	7.06187e-05	31.5064	A	G
	rs17427571	0.684313	1.3e-08	0.0138255	0.00243544	446118	7.22313e-05	32.2259	A	G
	rs174560	0.685785	2.8e-08	-0.0135751	0.00243675	446118	6.95639e-05	31.0357	T	C
	rs1776776	0.873832	4.9e-09	0.019963	0.00341071	446118	7.67854e-05	34.2578	T	C
	rs180769	0.424698	2.3e-08	0.0127243	0.00229384	446118	6.89703e-05	30.7709	T	C
	rs1939455	0.879446	1.2e-08	0.0204253	0.00356118	446118	7.37339e-05	32.8963	G	T
	rs205024	0.616265	3.9e-09	-0.0138261	0.00232711	446118	7.91191e-05	35.2991	C	T
	rs2072727	0.43617	7.9e-09	0.0132425	0.00228506	446118	7.5277e-05	33.5848	T	C
	rs2079070	0.264613	7.5e-12	0.0175475	0.00256638	446118	0.000104784	46.7505	C	G
	rs2192528	0.480065	2.7e-09	0.0133687	0.0022692	446118	7.77946e-05	34.7081	A	G
	rs2696429	0.773626	4e-10	0.0168884	0.00270763	446118	8.71989e-05	38.9042	G	A
	rs2717076	0.372584	3.1e-15	-0.0184107	0.00234091	446118	0.000138631	61.8542	C	T
	rs3021494	0.469858	1.2e-09	0.0139598	0.00227261	446118	8.45711e-05	37.7317	A	G
	rs3095508	0.593529	3.1e-11	0.0153518	0.00230437	446118	9.94767e-05	44.3825	C	A
	rs330088	0.452988	2.7e-10	-0.0144687	0.00227678	446118	9.05165e-05	40.3845	T	C
	rs34354917	0.710472	3.9e-08	0.0137464	0.00250081	446118	6.77232e-05	30.2144	C	A
	rs35531607	0.525917	1.5e-08	-0.0128402	0.00227278	446118	7.15398e-05	31.9174	T	C
	rs365663	0.545963	1e-10	0.0146291	0.00227857	446118	9.23891e-05	41.2201	A	G
	rs374153	0.158085	9.1e-09	0.0176119	0.00310308	446118	7.22014e-05	32.2125	C	T
	rs4128364	0.660975	1.4e-09	-0.0145951	0.00239086	446118	8.35256e-05	37.2652	T	C
	rs4538155	0.352574	3.6e-08	-0.0129753	0.00237383	446118	6.69664e-05	29.8768	C	T
	rs4592416	0.535593	9.3e-11	-0.0146828	0.0022701	446118	9.37643e-05	41.8337	A	G
	rs460692	0.137484	3.6e-10	0.0210557	0.00333164	446118	8.9523e-05	39.9412	C	T
	rs4767550	0.585862	6.3e-10	-0.0143001	0.0023096	446118	8.59246e-05	38.3356	A	G
	rs55658675	0.644938	2e-08	0.0131415	0.00236892	446118	6.89778e-05	30.7742	C	T
	rs56372231	0.665907	2.2e-12	-0.0169439	0.00239981	446118	0.000111731	49.8507	C	T
	rs61985058	0.856824	1.3e-08	-0.0185938	0.00322893	446118	7.43254e-05	33.1602	C	T
	rs62120041	0.933902	9.6e-09	0.0261113	0.00457497	446118	7.30128e-05	32.5746	T	C
	rs6575005	0.757854	4.4e-09	0.0155637	0.00264172	446118	7.7798e-05	34.7096	T	C
	rs7115462	0.92647	1.7e-09	-0.0265639	0.00435799	446118	8.3277e-05	37.1543	G	A
	rs72804080	0.850072	2.9e-08	-0.0177935	0.00319642	446118	6.94569e-05	30.988	A	G
	rs72838268	0.77265	6.9e-10	0.0167192	0.0026992	446118	8.59951e-05	38.3671	A	G
	rs73219758	0.708064	5.6e-11	0.0164012	0.00249526	446118	9.6834e-05	43.2034	G	A
	rs7503199	0.734267	1e-08	0.0147449	0.00256383	446118	7.4135e-05	33.0753	C	T
	rs7556815	0.780856	1.3e-49	-0.0407248	0.00274023	446118	0.000494856	220.873	G	A
	rs7616632	0.522135	4.3e-09	0.0132035	0.00226922	446118	7.58826e-05	33.855	T	G
	rs7644809	0.421606	1.6e-08	0.0130621	0.00230148	446118	7.21989e-05	32.2114	T	C
	rs7806045	0.754703	1.4e-08	0.0147916	0.00262577	446118	7.11273e-05	31.7333	T	C
	rs7915425	0.174682	2e-10	0.0190638	0.00298959	446118	9.11394e-05	40.6625	T	C
	rs7951019	0.967773	1.2e-08	-0.0368792	0.00652085	446118	7.16925e-05	31.9855	T	G
	rs80193650	0.837534	4.1e-08	-0.0168389	0.00306723	446118	6.75547e-05	30.1393	A	G
	rs8038326	0.72691	2.8e-10	0.0159204	0.0025407	446118	8.80062e-05	39.2644	A	G
	rs915416	0.289947	9.9e-15	0.0192587	0.00249452	446118	0.000133589	59.6044	C	G
	rs9345234	0.421984	1.8e-08	-0.0130117	0.00229893	446118	7.18019e-05	32.0343	A	C
	rs9382445	0.62305	4.8e-10	0.014536	0.00233387	446118	8.69459e-05	38.7913	T	C
	rs9451146	0.227813	2.7e-08	-0.0149548	0.00269977	446118	6.87746e-05	30.6836	T	C
	rs9895274	0.510408	4.7e-09	0.0133426	0.0022678	446118	7.75868e-05	34.6154	C	T
	rs9903973	0.46702	2.6e-08	0.0127747	0.00227194	446118	7.08642e-05	31.6159	C	T
daytime sleepiness	rs11123962	0.553234	7.5e-15	-0.00804433	0.00103439	42452	0.00142264	60.4771	T	G
nodule(outcome)	rs11942333	0.675798	3.8e-08	-0.00605348	0.00110327	42452	0.000708664	30.1041	G	A
	rs12140153	0.904572	2.8e-20	0.01658	0.00179639	42452	0.00200262	85.1819	G	T
	rs12153518	0.47224	6.8e-11	0.00670287	0.00103166	42452	0.000993387	42.2112	A	G
	rs13010456	0.594693	2.1e-13	0.00774142	0.00105125	42452	0.00127578	54.2262	A	G
	rs13097760	0.638696	3.2e-08	-0.00598755	0.00107776	42452	0.000726508	30.8627	A	C
	rs13135092	0.917193	3.1e-08	-0.0103303	0.0018774	42452	0.000712696	30.2755	A	G
	rs147114641	0.773748	1.7e-10	0.00787842	0.00122983	42452	0.000965762	41.0362	C	A
	rs1566362	0.631731	3.8e-09	0.00631993	0.0010687	42452	0.000823109	34.9697	T	C
	rs17131124	0.911524	1.7e-09	-0.0111768	0.00183679	42452	0.000871443	37.025	C	G
	rs17356118	0.76879	2.6e-10	-0.00765559	0.00122087	42452	0.000925376	39.3186	A	G
	rs1846644	0.590849	2.5e-27	-0.0113546	0.00104777	42452	0.00275876	117.433	T	C
	rs199502	0.785183	7.8e-09	0.00729606	0.00126101	42452	0.000787951	33.4749	G	A
	rs285793	0.461246	7.9e-11	0.00676457	0.00103539	42452	0.00100447	42.6827	G	A
	rs3122170	0.231111	5.6e-15	0.00950345	0.00122688	42452	0.00141139	59.9982	C	A
	rs34478464	0.808059	5.8e-11	-0.00858848	0.00130506	42452	0.00101913	43.3063	C	T
	rs4665972	0.393644	3.9e-10	0.0066245	0.00105853	42452	0.000921725	39.1633	T	C
	rs4765939	0.583272	2e-09	-0.00627707	0.00104601	42452	0.000847571	36.0099	G	C
	rs501701	0.530709	6.5e-09	0.0060623	0.00103722	42452	0.000804055	34.1596	A	G
	rs55818482	0.784998	1.4e-14	-0.00973113	0.00125942	42452	0.00140435	59.6987	T	C
	rs55960940	0.822172	2e-08	0.00762668	0.00135164	42452	0.00074942	31.8367	T	C
	rs57746981	0.644468	2.2e-10	0.00680998	0.00107584	42452	0.000942949	40.066	C	T
	rs62055936	0.777484	4.4e-11	0.00819979	0.00124114	42452	0.00102712	43.6459	T	A
	rs62519825	0.88741	3.8e-09	-0.0094794	0.00162829	42452	0.000797725	33.8905	T	C
	rs6741951	0.710788	2.7e-09	0.00681617	0.00114107	42452	0.000839834	35.6809	G	A
	rs6897863	0.584415	7.6e-10	0.00645716	0.00104732	42452	0.000894618	38.0105	A	C
	rs6923811	0.678973	9.1e-10	0.00677376	0.00110514	42452	0.000884184	37.5668	T	C
	rs7476897	0.679434	2.7e-11	0.00743007	0.00110192	42452	0.00106985	45.4637	G	A
	rs7598712	0.555254	2.2e-08	0.00579387	0.00104191	42452	0.000727885	30.9212	G	T
	rs7607363	0.561234	8e-09	-0.0060244	0.00103841	42452	0.000792223	33.6565	A	G
	rs7837226	0.472852	2e-08	-0.00574201	0.00103269	42452	0.000727736	30.9149	A	G
	rs8015449	0.538612	1.9e-09	0.00619154	0.00103462	42452	0.000842891	35.8109	A	G
	rs811483	0.832603	2e-08	0.00778315	0.00137756	42452	0.00075139	31.9205	C	T
	rs825127	0.530794	9.5e-09	0.00591296	0.00103275	42452	0.000771589	32.7793	T	G
	rs843372	0.230053	2.2e-11	0.00816368	0.00122597	42452	0.00104342	44.3396	C	T
	rs886114	0.357313	1.9e-08	0.00604278	0.00107429	42452	0.000744747	31.6381	C	T
	rs960986	0.636525	1.5e-11	0.00716034	0.00106799	42452	0.00105773	44.9482	C	T
	rs9712275	0.485882	1.3e-08	-0.00588405	0.0010319	42452	0.000765327	32.513	C	T
short sleep	rs11763750	0.814346	5.1e-09	0.00721224	0.00123366	106192	0.000321749	34.1776	G	A
nodule(outcome)	rs1229762	0.335499	1e-12	-0.00723933	0.00101656	106192	0.000477344	50.7134	C	T
	rs12518468	0.671544	8.5e-09	-0.00588504	0.00102098	106192	0.000312778	33.2243	T	C
	rs12567114	0.7246	4.1e-09	0.00632465	0.00107682	106192	0.000324754	34.4968	G	A
	rs12661667	0.736505	2.8e-08	-0.00602193	0.00108717	106192	0.000288841	30.6809	C	T
	rs12963463	0.299425	1.9e-11	0.00711437	0.0010601	106192	0.000423939	45.0372	C	T
	rs13107325	0.925472	2.5e-13	-0.0132682	0.0018282	106192	0.000495758	52.6706	C	T
	rs1380703	0.616469	1.6e-11	-0.00676427	0.0010046	106192	0.000426755	45.3364	A	G
	rs1607227	0.704938	1.5e-09	0.0063693	0.00105472	106192	0.000343296	36.4671	G	T
	rs17005118	0.735064	2.5e-09	-0.00648249	0.00108701	106192	0.000334795	35.5638	G	A
	rs17388803	0.894352	6.5e-10	-0.00982621	0.00158706	106192	0.000360858	38.3334	A	C
	rs2014830	0.698128	2.7e-08	0.00578646	0.00105038	106192	0.000285705	30.3476	C	T
	rs205024	0.616724	2.7e-08	0.00551041	0.000986026	106192	0.000294016	31.2308	C	T
	rs2517827	0.688933	5.7e-09	-0.00592859	0.00103615	106192	0.000308199	32.7378	C	A
	rs2820313	0.658888	2.3e-09	-0.00600641	0.00101025	106192	0.000332764	35.3479	A	G
	rs2863957	0.781508	2.6e-18	0.0101896	0.0011609	106192	0.000724966	77.04	C	A
	rs3776864	0.66721	1.7e-08	0.00572403	0.00101927	106192	0.000296896	31.5368	A	C
	rs4585442	0.688977	8.1e-10	-0.00634685	0.00103625	106192	0.000353136	37.5128	A	G
	rs5757675	0.259528	2.7e-09	0.00645515	0.00109902	106192	0.000324765	34.498	G	T
	rs59779556	0.553827	2e-08	0.00549133	0.000965961	106192	0.000304237	32.3168	T	G
	rs60882754	0.938985	1.8e-08	0.011304	0.00200145	106192	0.000300298	31.8982	A	T
	rs7524118	0.291624	4.9e-08	-0.0057622	0.00105376	106192	0.0002815	29.901	T	C
	rs77217059	0.846726	6.4e-09	0.0077829	0.00134148	106192	0.000316873	33.6594	G	A
	rs7939345	0.207569	4e-08	0.00649836	0.0011818	106192	0.000284645	30.2351	T	G
	rs9321171	0.540122	4.2e-08	0.00535425	0.000966062	106192	0.000289181	30.717	C	T
long sleep	rs10899257	0.855527	4.6e-08	-0.00563809	0.00103128	34184	0.000873591	29.8872	G	A
nodule(outcome)	rs146467757	0.772153	8.1e-11	0.00563786	0.000869897	34184	0.00122726	42.0018	G	T
	rs147114641	0.77403	4.9e-11	0.00568908	0.000867588	34184	0.00125629	42.9964	C	A
	rs17817288	0.518127	8.9e-09	0.00418824	0.000726521	34184	0.00097123	33.2308	A	G
	rs6737318	0.778159	3.4e-13	-0.00638002	0.000876506	34184	0.00154753	52.9796	A	G
	rs7534398	0.798618	2.1e-08	-0.00507915	0.000908499	34184	0.00091351	31.2542	T	A
	rs75458655	0.977027	5.4e-12	-0.0167308	0.00242295	34184	0.00139289	47.6781	C	T
insominia	rs10156602	0.637771	3.4e-12	0.0101122	0.00144819	453379	0.000107531	48.7571	A	G
nodule(outcome)	rs10838708	0.540565	2.5e-09	0.00840241	0.00140024	453379	7.94158e-05	36.0082	G	A
	rs10947690	0.738436	3.5e-08	-0.00868595	0.0015737	453379	6.71893e-05	30.4641	A	G
	rs11097861	0.284352	1.7e-09	-0.00916107	0.00153452	453379	7.86053e-05	35.6406	A	G
	rs11184946	0.582984	2.9e-10	-0.00878653	0.00139968	453379	8.69117e-05	39.4072	C	T
	rs113851554	0.942793	1.3e-41	-0.0413744	0.00307399	453379	0.000399414	181.158	G	T
	rs11635495	0.485702	6.8e-09	-0.00813358	0.00138626	453379	7.59241e-05	34.4249	T	C
	rs11673344	0.619812	9e-10	-0.00868506	0.00142888	453379	8.14812e-05	36.9447	A	G
	rs11804386	0.666568	2.6e-08	-0.00805764	0.00146423	453379	6.67893e-05	30.2827	G	A
	rs12405761	0.570539	2.6e-11	0.00923926	0.00139853	453379	9.6256e-05	43.6444	A	C
	rs12424599	0.749718	3.3e-09	-0.0094136	0.00159706	453379	7.66257e-05	34.743	A	G
	rs1430205	0.541669	3.6e-08	-0.00769252	0.0013907	453379	6.74807e-05	30.5963	C	T
	rs1544637	0.487251	3e-08	0.00767466	0.00138704	453379	6.75227e-05	30.6153	T	C
	rs1592757	0.644161	4.6e-10	-0.00903752	0.00144358	453379	8.64406e-05	39.1936	G	C
	rs17139246	0.610884	4.1e-08	-0.00777532	0.00142927	453379	6.52707e-05	29.5942	T	C
	rs17151854	0.846784	2.4e-08	-0.010705	0.00192286	453379	6.83576e-05	30.9939	G	T
	rs17669584	0.80454	3.6e-08	-0.00964647	0.00178391	453379	6.44914e-05	29.2408	A	G
	rs1942262	0.707539	1.1e-13	-0.0111508	0.00152288	453379	0.000118241	53.6141	G	A
	rs2100842	0.568288	3.6e-08	-0.00771125	0.00139837	453379	6.70679e-05	30.4091	T	G
	rs2296580	0.702012	8.7e-12	0.0103125	0.00151028	453379	0.000102827	46.6242	G	T
	rs28061	0.692321	2.1e-08	0.00836258	0.00150548	453379	6.80518e-05	30.8552	A	G
	rs2956278	0.785194	1.3e-08	-0.00952347	0.00168476	453379	7.04729e-05	31.9531	A	G
	rs3104778	0.589631	4.2e-08	0.0078046	0.00141099	453379	6.74781e-05	30.5951	A	G
	rs314280	0.453284	3.5e-10	-0.00863865	0.00138926	453379	8.52759e-05	38.6654	A	G
	rs324017	0.294978	1.1e-10	0.00967624	0.00151903	453379	8.94912e-05	40.5769	A	C
	rs35881094	0.573415	3e-15	-0.0110528	0.00140168	453379	0.000137128	62.1792	T	G
	rs3824081	0.475638	1.1e-08	0.00801355	0.0013892	453379	7.33883e-05	33.275	T	C
	rs4577309	0.46879	3.7e-09	0.00811816	0.00138836	453379	7.54079e-05	34.1908	A	G
	rs4683301	0.400402	4.6e-08	-0.0076331	0.00141475	453379	6.42027e-05	29.1099	A	T
	rs4688760	0.309505	1e-12	-0.0107674	0.00149946	453379	0.000113721	51.5644	C	T
	rs4751	0.575309	1.6e-08	-0.00772701	0.00139656	453379	6.7517e-05	30.6127	G	T
	rs4886140	0.332401	3.1e-10	-0.00924246	0.00148079	453379	8.59191e-05	38.9571	A	G
	rs4886860	0.234173	6.1e-12	0.0112372	0.00163281	453379	0.000104457	47.3634	G	C
	rs62158170	0.785192	5.7e-13	0.0120517	0.00168292	453379	0.000113099	51.2823	A	G
	rs6593005	0.258967	8.6e-09	-0.00903102	0.00157978	453379	7.20755e-05	32.6797	A	G
	rs6664467	0.86353	4.5e-08	0.0112654	0.00201555	453379	6.88993e-05	31.2395	G	A
	rs6932158	0.509426	2.8e-08	-0.00776019	0.00138432	453379	6.93075e-05	31.4246	T	C
	rs7711696	0.695476	9.9e-12	-0.0101773	0.00150096	453379	0.000101396	45.9753	G	T
	rs9845387	0.959258	2.1e-08	0.0196529	0.00350129	453379	6.94873e-05	31.5061	C	A
	rs9894577	0.682406	1.5e-16	-0.0123638	0.00148745	453379	0.000152367	69.0903	G	A
nodule(exposure)	rs10438697	0.3658	1.59052e-08	-0.0893958	0.0158181	452633	7.05584e-05	31.9392	A	G
Daytime nap	rs10467759	0.3161	2.66011e-12	-0.121232	0.0173322	452633	0.000108077	48.9244	C	T
	rs10898909	0.2406	1.6435e-09	-0.103653	0.0171907	452633	8.03148e-05	36.3559	A	G
	rs11085219	0.6889	9.74316e-12	-0.112915	0.0165801	452633	0.000102456	46.3796	T	C
	rs113378520	0.1441	1.82545e-09	0.118676	0.0197378	452633	7.98633e-05	36.1515	A	C
	rs114332494	0.0249	2.56496e-08	-0.204253	0.0366781	452633	6.85089e-05	31.0114	A	G
	rs117764941	0.0119	2.04315e-11	0.368978	0.0550473	452633	9.92521e-05	44.929	A	G
	rs12405215	0.0338	1.11918e-08	0.195078	0.0341547	452633	7.20673e-05	32.6222	T	C
	rs141368382	0.3171	2.93596e-08	0.086848	0.0156618	452633	6.79298e-05	30.7492	G	A
	rs142544209	0.0736	9.74541e-13	0.209809	0.0294095	452633	0.000112429	50.8945	T	C
	rs144162475	0.0318	4.29724e-10	0.213312	0.0341692	452633	8.60949e-05	38.9726	G	A
	rs146933328	0.0338	6.74683e-14	0.367011	0.0489825	452633	0.000124016	56.1403	C	T
	rs149522665	0.0199	4.40251e-08	0.267237	0.0488202	452633	6.61941e-05	29.9635	G	A
	rs17104965	0.0278	2.97564e-08	0.250309	0.0451587	452633	6.78726e-05	30.7233	T	C
	rs17116149	0.0348	2.58917e-08	0.170225	0.0305766	452633	6.84687e-05	30.9932	A	G
	rs1740593	0.7147	7.15979e-12	0.117995	0.0172144	452633	0.000103789	46.9831	G	A
	rs17597856	0.0527	1.68535e-10	0.212056	0.0331982	452633	9.01336e-05	40.8009	C	G
	rs17616757	0.0606	3.68171e-10	-0.180725	0.0288377	452633	8.67624e-05	39.2747	A	G
	rs17776563	0.328	1.59831e-08	-0.0912607	0.0161504	452633	7.05382e-05	31.93	A	G
	rs184022431	0.0109	1.27644e-16	0.259378	0.0313418	452633	0.000151289	68.4883	T	A
	rs192230248	0.0189	2.49879e-10	0.402634	0.0636369	452633	8.84338e-05	40.0314	T	C
	rs1977739	0.4592	2.19801e-09	0.0892727	0.0149224	452633	7.90641e-05	35.7897	A	G
	rs1995311	0.5199	5.85599e-19	0.132397	0.0148849	452633	0.00017476	79.1157	G	T
	rs2227295	0.7217	3.94503e-09	0.0938059	0.0159358	452633	7.65479e-05	34.6506	G	A
	rs222843	0.3648	3.55345e-08	-0.0871999	0.0158208	452633	6.71119e-05	30.379	C	T
	rs2414910	0.7465	4.30556e-08	-0.101696	0.0185649	452633	6.62899e-05	30.0069	T	G
	rs2511241	0.9165	5.07598e-10	-0.169048	0.0271923	452633	8.53778e-05	38.6479	T	C
	rs2980478	0.4563	8.56841e-13	0.109802	0.0153532	452633	0.000112987	51.1471	C	T
	rs3780006	0.325	4.29279e-10	-0.101213	0.0162123	452633	8.60993e-05	38.9746	C	T
	rs4074109	0.1571	2.62627e-08	0.115894	0.0208266	452633	6.84084e-05	30.9659	G	C
	rs4432208	0.4533	1.05911e-08	0.0856726	0.0149752	452633	7.23038e-05	32.7293	G	A
	rs4815932	0.5686	1.27968e-13	0.112683	0.0152104	452633	0.000121237	54.8825	A	G
	rs4851621	0.5169	4.32843e-08	0.0815888	0.0148969	452633	6.62665e-05	29.9963	T	C
	rs55646648	0.2455	4.25207e-14	0.125139	0.016568	452633	0.000126021	57.0484	C	T
	rs55705423	0.0666	6.54485e-10	0.147282	0.0238448	452633	8.42809e-05	38.1514	G	A
	rs55884821	0.4831	1.02143e-09	-0.0919226	0.0150544	452633	8.23637e-05	37.2834	A	C
	rs61988215	0.0974	2.37991e-08	-0.142971	0.0256136	452633	6.88301e-05	31.1568	T	C
	rs62082901	0.0368	5.98205e-09	0.241553	0.0415236	452633	7.47577e-05	33.8402	T	C
	rs62235753	0.0219	3.25484e-08	0.33932	0.0613915	452633	6.74881e-05	30.5492	T	C
	rs7038480	0.2515	6.79845e-10	0.0992432	0.0160829	452633	8.41182e-05	38.0777	T	C
	rs721640	0.2843	9.71404e-11	0.118001	0.0182344	452633	9.25128e-05	41.8781	A	G
	rs75380468	0.2505	3.24938e-22	0.164485	0.0169706	452633	0.000207502	93.9412	C	T
	rs7568039	0.7237	1.692e-11	-0.102878	0.0152856	452633	0.000100067	45.2979	C	A
	rs76117185	0.0219	1.32404e-13	0.456995	0.061725	452633	0.000121088	54.8149	C	T
	rs77194244	0.0378	1.70883e-17	-0.27231	0.0319911	452633	0.000160049	72.4548	T	C
	rs896796	0.1252	1.03664e-08	-0.117151	0.0204644	452633	7.23963e-05	32.7712	A	C
	rs924133	0.6163	1.3754e-08	-0.0847314	0.0149269	452633	7.11824e-05	32.2216	T	G
	rs9625434	0.0258	1.42528e-12	0.202173	0.0285492	452633	0.000110781	50.1483	C	T
nodule(exposure)	rs10438697	0.3658	1.59052e-08	-0.0893958	0.0158181	461658	6.91791e-05	31.9392	A	G
Getting up	rs10467759	0.3161	2.66011e-12	-0.121232	0.0173322	461658	0.000105965	48.9244	C	T
	rs10898909	0.2406	1.6435e-09	-0.103653	0.0171907	461658	7.87448e-05	36.3559	A	G
	rs11085219	0.6889	9.74316e-12	-0.112915	0.0165801	461658	0.000100453	46.3796	T	C
	rs113378520	0.1441	1.82545e-09	0.118676	0.0197378	461658	7.83022e-05	36.1515	A	C
	rs117764941	0.0119	2.04315e-11	0.368978	0.0550473	461658	9.7312e-05	44.929	A	G
	rs12405215	0.0338	1.11918e-08	0.195078	0.0341547	461658	7.06585e-05	32.6222	T	C
	rs141368382	0.3171	2.93596e-08	0.086848	0.0156618	461658	6.6602e-05	30.7492	G	A
	rs142544209	0.0736	9.74541e-13	0.209809	0.0294095	461658	0.000110231	50.8945	T	C
	rs144162475	0.0318	4.29724e-10	0.213312	0.0341692	461658	8.44119e-05	38.9726	G	A
	rs146933328	0.0338	6.74683e-14	0.367011	0.0489825	461658	0.000121591	56.1403	C	T
	rs149522665	0.0199	4.40251e-08	0.267237	0.0488202	461658	6.49001e-05	29.9635	G	A
	rs17104965	0.0278	2.97564e-08	0.250309	0.0451587	461658	6.65458e-05	30.7233	T	C
	rs17116149	0.0348	2.58917e-08	0.170225	0.0305766	461658	6.71303e-05	30.9932	A	G
	rs1740593	0.7147	7.15979e-12	0.117995	0.0172144	461658	0.00010176	46.9831	G	A
	rs17597856	0.0527	1.68535e-10	0.212056	0.0331982	461658	8.83717e-05	40.8009	C	G
	rs17616757	0.0606	3.68171e-10	-0.180725	0.0288377	461658	8.50664e-05	39.2747	A	G
	rs17776563	0.328	1.59831e-08	-0.0912607	0.0161504	461658	6.91593e-05	31.93	A	G
	rs192230248	0.0189	2.49879e-10	0.402634	0.0636369	461658	8.67051e-05	40.0314	T	C
	rs1977739	0.4592	2.19801e-09	0.0892727	0.0149224	461658	7.75186e-05	35.7897	A	G
	rs1995311	0.5199	5.85599e-19	0.132397	0.0148849	461658	0.000171344	79.1157	G	T
	rs2227295	0.7217	3.94503e-09	0.0938059	0.0159358	461658	7.50515e-05	34.6506	G	A
	rs222843	0.3648	3.55345e-08	-0.0871999	0.0158208	461658	6.58e-05	30.379	C	T
	rs2414910	0.7465	4.30556e-08	-0.101696	0.0185649	461658	6.49941e-05	30.0069	T	G
	rs2511241	0.9165	5.07598e-10	-0.169048	0.0271923	461658	8.37089e-05	38.6479	T	C
	rs2980478	0.4563	8.56841e-13	0.109802	0.0153532	461658	0.000110778	51.1471	C	T
	rs3780006	0.325	4.29279e-10	-0.101213	0.0162123	461658	8.44163e-05	38.9746	C	T
	rs4074109	0.1571	2.62627e-08	0.115894	0.0208266	461658	6.70711e-05	30.9659	G	C
	rs4432208	0.4533	1.05911e-08	0.0856726	0.0149752	461658	7.08904e-05	32.7293	G	A
	rs4815932	0.5686	1.27968e-13	0.112683	0.0152104	461658	0.000118868	54.8825	A	G
	rs4851621	0.5169	4.32843e-08	0.0815888	0.0148969	461658	6.49712e-05	29.9963	T	C
	rs55646648	0.2455	4.25207e-14	0.125139	0.016568	461658	0.000123558	57.0484	C	T
	rs55705423	0.0666	6.54485e-10	0.147282	0.0238448	461658	8.26334e-05	38.1514	G	A
	rs55884821	0.4831	1.02143e-09	-0.0919226	0.0150544	461658	8.07537e-05	37.2834	A	C
	rs61988215	0.0974	2.37991e-08	-0.142971	0.0256136	461658	6.74846e-05	31.1568	T	C
	rs62082901	0.0368	5.98205e-09	0.241553	0.0415236	461658	7.32964e-05	33.8402	T	C
	rs62235753	0.0219	3.25484e-08	0.33932	0.0613915	461658	6.61688e-05	30.5492	T	C
	rs7038480	0.2515	6.79845e-10	0.0992432	0.0160829	461658	8.24739e-05	38.0777	T	C
	rs721640	0.2843	9.71404e-11	0.118001	0.0182344	461658	9.07045e-05	41.8781	A	G
	rs75380468	0.2505	3.24938e-22	0.164485	0.0169706	461658	0.000203446	93.9412	C	T
	rs7568039	0.7237	1.692e-11	-0.102878	0.0152856	461658	9.81109e-05	45.2979	C	A
	rs76117185	0.0219	1.32404e-13	0.456995	0.061725	461658	0.000118721	54.8149	C	T
	rs77194244	0.0378	1.70883e-17	-0.27231	0.0319911	461658	0.000156921	72.4548	T	C
	rs77503278	0.0119	1.12037e-08	-0.290578	0.0508767	461658	7.0654e-05	32.6201	C	T
	rs896796	0.1252	1.03664e-08	-0.117151	0.0204644	461658	7.09811e-05	32.7712	A	C
	rs924133	0.6163	1.3754e-08	-0.0847314	0.0149269	461658	6.97909e-05	32.2216	T	G
	rs9625434	0.0258	1.42528e-12	0.202173	0.0285492	461658	0.000108615	50.1483	C	T
nodule(exposure)	rs10519170	0.13561	1.2335e-10	0.136656	0.0212358	9485	0.00434701	41.4027	G	A
sleep duration	rs10863398	0.1689	9.87416e-16	-0.164703	0.0205151	9485	0.00674959	64.4413	A	G
	rs11070657	0.65609	9.579e-09	0.0906784	0.0158031	9485	0.00345924	32.9179	C	T
	rs11211645	0.415317	6.28203e-14	-0.114351	0.0152426	9485	0.00589868	56.2691	G	A
	rs116254142	0.0157647	1.36553e-11	0.372038	0.0550227	9485	0.00479695	45.7087	A	G
	rs11645288	0.242354	2.58404e-18	0.148626	0.017028	9485	0.00796802	76.1677	A	G
	rs116909374	0.0309632	8.34449e-43	0.513325	0.0374301	9485	0.0194437	188.04	T	C
	rs1203921	0.79112	5.43e-39	-0.229622	0.0175794	9485	0.0176701	170.58	G	T
	rs12042240	0.314609	1.42397e-32	-0.194877	0.0163975	9485	0.0146727	141.213	G	A
	rs144557435	0.0470945	6.85441e-09	-0.216816	0.0374178	9485	0.0035274	33.5687	G	A
	rs149076671	0.0206538	4.08329e-08	0.267918	0.0488259	9485	0.00316439	30.1031	A	G
	rs16964178	0.186368	3.14898e-09	0.111547	0.0188309	9485	0.00368581	35.0818	C	G
	rs17104965	0.0242469	2.97564e-08	0.250309	0.0451587	9485	0.0032287	30.717	T	C
	rs17477923	0.307869	5.82103e-137	0.379974	0.015254	9485	0.061402	620.367	C	T
	rs1766126	0.668793	9.63607e-20	0.146313	0.0160908	9485	0.00864179	82.6645	T	C
	rs17776563	0.316355	1.59831e-08	-0.0912607	0.0161504	9485	0.00335509	31.9234	A	G
	rs1861628	0.624591	2.05968e-12	-0.107222	0.0152512	9485	0.005184	49.4161	G	A
	rs2864004	0.0587271	3.86474e-09	0.1786	0.0303232	9485	0.0036441	34.6834	G	A
	rs3009935	0.598937	8.39653e-27	0.164724	0.0153692	9485	0.0119659	114.847	G	A
	rs334721	0.980702	4.44631e-15	-0.382905	0.0488296	9485	0.00644128	61.4786	C	A
	rs3741156	0.258342	3.02789e-10	-0.109691	0.0174186	9485	0.00416357	39.6482	C	G
	rs4578973	0.18782	7.29122e-31	0.21161	0.0183195	9485	0.0138721	133.399	T	C
	rs4804433	0.69366	1.32678e-53	0.255098	0.0165502	9485	0.0244358	237.529	T	G
	rs4851621	0.461102	4.32843e-08	0.0815888	0.0148969	9485	0.00315254	29.9901	T	C
	rs4975538	0.409981	3.20605e-10	0.0947954	0.0150745	9485	0.00415188	39.5364	C	G
	rs56983610	0.131364	7.59801e-25	0.215948	0.0209806	9485	0.0110459	105.918	A	C
	rs58722186	0.308861	1.67764e-34	0.193823	0.0158221	9485	0.015575	150.034	T	C
	rs596878	0.368221	3.70254e-13	-0.113168	0.015575	9485	0.00553533	52.7837	C	A
	rs6140064	0.524932	3.1268e-22	0.146325	0.0150909	9485	0.0098149	93.9973	G	A
	rs62082901	0.0296708	5.98205e-09	0.241553	0.0415236	9485	0.00355509	33.8332	T	C
	rs62235753	0.0120477	3.25484e-08	0.33932	0.0613915	9485	0.00321047	30.5429	T	C
	rs6472461	0.304984	2.834e-13	-0.119728	0.0163965	9485	0.00559007	53.3086	C	T
	rs7149183	0.492249	1.78772e-11	0.100296	0.0149197	9485	0.00474182	45.181	C	T
	rs7207781	0.0636762	2.83204e-12	0.203375	0.0291126	9485	0.00511879	48.7912	C	A
	rs74318804	0.0271542	2.35505e-11	-0.337877	0.0505643	9485	0.00468546	44.6414	T	C
	rs774121	0.749754	3.88106e-10	-0.106035	0.0169419	9485	0.00411289	39.1636	C	T
	rs7940871	0.30881	2.75233e-21	0.14968	0.0158028	9485	0.00936987	89.6949	T	C
	rs79676842	0.0232786	5.10858e-24	0.440874	0.0436177	9485	0.0106565	102.144	T	G
	rs8015085	0.178901	3.67705e-26	-0.214221	0.0202471	9485	0.0116645	111.92	A	G
	rs8042578	0.223499	1.09542e-10	0.113136	0.0175318	9485	0.00437128	41.6349	G	C
	rs9296422	0.203289	7.40457e-17	0.150398	0.0180325	9485	0.0072805	69.5474	C	G
	rs9625434	0.0661485	1.42528e-12	0.202173	0.0285492	9485	0.00525934	50.138	C	T
	rs965513	0.65245	9.45584e-65	0.271186	0.0159599	9485	0.0295403	288.657	G	A
	rs9915657	0.423919	1.61845e-11	-0.101864	0.0151204	9485	0.00476216	45.3757	C	T
	rs9971770	0.0230573	8.37915e-24	0.442076	0.0439479	9485	0.0105553	101.164	C	G
nodule(exposure)	rs10519170	0.13561	1.2335e-10	0.136656	0.0212358	9485	0.00434701	41.4027	G	A
daytime sleepiness	rs10863398	0.1689	9.87416e-16	-0.164703	0.0205151	9485	0.00674959	64.4413	A	G
	rs11070657	0.65609	9.579e-09	0.0906784	0.0158031	9485	0.00345924	32.9179	C	T
	rs11211645	0.415317	6.28203e-14	-0.114351	0.0152426	9485	0.00589868	56.2691	G	A
	rs116254142	0.0157647	1.36553e-11	0.372038	0.0550227	9485	0.00479695	45.7087	A	G
	rs11645288	0.242354	2.58404e-18	0.148626	0.017028	9485	0.00796802	76.1677	A	G
	rs116909374	0.0309632	8.34449e-43	0.513325	0.0374301	9485	0.0194437	188.04	T	C
	rs1203921	0.79112	5.43e-39	-0.229622	0.0175794	9485	0.0176701	170.58	G	T
	rs12042240	0.314609	1.42397e-32	-0.194877	0.0163975	9485	0.0146727	141.213	G	A
	rs144557435	0.0470945	6.85441e-09	-0.216816	0.0374178	9485	0.0035274	33.5687	G	A
	rs149076671	0.0206538	4.08329e-08	0.267918	0.0488259	9485	0.00316439	30.1031	A	G
	rs16964178	0.186368	3.14898e-09	0.111547	0.0188309	9485	0.00368581	35.0818	C	G
	rs17104965	0.0242469	2.97564e-08	0.250309	0.0451587	9485	0.0032287	30.717	T	C
	rs17477923	0.307869	5.82103e-137	0.379974	0.015254	9485	0.061402	620.367	C	T
	rs1766126	0.668793	9.63607e-20	0.146313	0.0160908	9485	0.00864179	82.6645	T	C
	rs17776563	0.316355	1.59831e-08	-0.0912607	0.0161504	9485	0.00335509	31.9234	A	G
	rs1861628	0.624591	2.05968e-12	-0.107222	0.0152512	9485	0.005184	49.4161	G	A
	rs2864004	0.0587271	3.86474e-09	0.1786	0.0303232	9485	0.0036441	34.6834	G	A
	rs3009935	0.598937	8.39653e-27	0.164724	0.0153692	9485	0.0119659	114.847	G	A
	rs334721	0.980702	4.44631e-15	-0.382905	0.0488296	9485	0.00644128	61.4786	C	A
	rs3741156	0.258342	3.02789e-10	-0.109691	0.0174186	9485	0.00416357	39.6482	C	G
	rs4578973	0.18782	7.29122e-31	0.21161	0.0183195	9485	0.0138721	133.399	T	C
	rs4804433	0.69366	1.32678e-53	0.255098	0.0165502	9485	0.0244358	237.529	T	G
	rs4851621	0.461102	4.32843e-08	0.0815888	0.0148969	9485	0.00315254	29.9901	T	C
	rs4975538	0.409981	3.20605e-10	0.0947954	0.0150745	9485	0.00415188	39.5364	C	G
	rs56983610	0.131364	7.59801e-25	0.215948	0.0209806	9485	0.0110459	105.918	A	C
	rs58722186	0.308861	1.67764e-34	0.193823	0.0158221	9485	0.015575	150.034	T	C
	rs596878	0.368221	3.70254e-13	-0.113168	0.015575	9485	0.00553533	52.7837	C	A
	rs6140064	0.524932	3.1268e-22	0.146325	0.0150909	9485	0.0098149	93.9973	G	A
	rs62082901	0.0296708	5.98205e-09	0.241553	0.0415236	9485	0.00355509	33.8332	T	C
	rs62235753	0.0120477	3.25484e-08	0.33932	0.0613915	9485	0.00321047	30.5429	T	C
	rs6472461	0.304984	2.834e-13	-0.119728	0.0163965	9485	0.00559007	53.3086	C	T
	rs7149183	0.492249	1.78772e-11	0.100296	0.0149197	9485	0.00474182	45.181	C	T
	rs7207781	0.0636762	2.83204e-12	0.203375	0.0291126	9485	0.00511879	48.7912	C	A
	rs74318804	0.0271542	2.35505e-11	-0.337877	0.0505643	9485	0.00468546	44.6414	T	C
	rs774121	0.749754	3.88106e-10	-0.106035	0.0169419	9485	0.00411289	39.1636	C	T
	rs7940871	0.30881	2.75233e-21	0.14968	0.0158028	9485	0.00936987	89.6949	T	C
	rs79676842	0.0232786	5.10858e-24	0.440874	0.0436177	9485	0.0106565	102.144	T	G
	rs8015085	0.178901	3.67705e-26	-0.214221	0.0202471	9485	0.0116645	111.92	A	G
	rs8042578	0.223499	1.09542e-10	0.113136	0.0175318	9485	0.00437128	41.6349	G	C
	rs9296422	0.203289	7.40457e-17	0.150398	0.0180325	9485	0.0072805	69.5474	C	G
	rs9625434	0.0661485	1.42528e-12	0.202173	0.0285492	9485	0.00525934	50.138	C	T
	rs965513	0.65245	9.45584e-65	0.271186	0.0159599	9485	0.0295403	288.657	G	A
	rs9915657	0.423919	1.61845e-11	-0.101864	0.0151204	9485	0.00476216	45.3757	C	T
	rs9971770	0.0230573	8.37915e-24	0.442076	0.0439479	9485	0.0105553	101.164	C	G
nodule(exposure)	rs10519170	0.13561	1.2335e-10	0.136656	0.0212358	9485	0.00434701	41.4027	G	A
short sleep	rs10863398	0.1689	9.87416e-16	-0.164703	0.0205151	9485	0.00674959	64.4413	A	G
	rs11070657	0.65609	9.579e-09	0.0906784	0.0158031	9485	0.00345924	32.9179	C	T
	rs11211645	0.415317	6.28203e-14	-0.114351	0.0152426	9485	0.00589868	56.2691	G	A
	rs116254142	0.0157647	1.36553e-11	0.372038	0.0550227	9485	0.00479695	45.7087	A	G
	rs11645288	0.242354	2.58404e-18	0.148626	0.017028	9485	0.00796802	76.1677	A	G
	rs116909374	0.0309632	8.34449e-43	0.513325	0.0374301	9485	0.0194437	188.04	T	C
	rs1203921	0.79112	5.43e-39	-0.229622	0.0175794	9485	0.0176701	170.58	G	T
	rs12042240	0.314609	1.42397e-32	-0.194877	0.0163975	9485	0.0146727	141.213	G	A
	rs144557435	0.0470945	6.85441e-09	-0.216816	0.0374178	9485	0.0035274	33.5687	G	A
	rs149076671	0.0206538	4.08329e-08	0.267918	0.0488259	9485	0.00316439	30.1031	A	G
	rs16964178	0.186368	3.14898e-09	0.111547	0.0188309	9485	0.00368581	35.0818	C	G
	rs17104965	0.0242469	2.97564e-08	0.250309	0.0451587	9485	0.0032287	30.717	T	C
	rs17477923	0.307869	5.82103e-137	0.379974	0.015254	9485	0.061402	620.367	C	T
	rs1766126	0.668793	9.63607e-20	0.146313	0.0160908	9485	0.00864179	82.6645	T	C
	rs17776563	0.316355	1.59831e-08	-0.0912607	0.0161504	9485	0.00335509	31.9234	A	G
	rs1861628	0.624591	2.05968e-12	-0.107222	0.0152512	9485	0.005184	49.4161	G	A
	rs2864004	0.0587271	3.86474e-09	0.1786	0.0303232	9485	0.0036441	34.6834	G	A
	rs3009935	0.598937	8.39653e-27	0.164724	0.0153692	9485	0.0119659	114.847	G	A
	rs334721	0.980702	4.44631e-15	-0.382905	0.0488296	9485	0.00644128	61.4786	C	A
	rs3741156	0.258342	3.02789e-10	-0.109691	0.0174186	9485	0.00416357	39.6482	C	G
	rs4578973	0.18782	7.29122e-31	0.21161	0.0183195	9485	0.0138721	133.399	T	C
	rs4804433	0.69366	1.32678e-53	0.255098	0.0165502	9485	0.0244358	237.529	T	G
	rs4851621	0.461102	4.32843e-08	0.0815888	0.0148969	9485	0.00315254	29.9901	T	C
	rs4975538	0.409981	3.20605e-10	0.0947954	0.0150745	9485	0.00415188	39.5364	C	G
	rs56983610	0.131364	7.59801e-25	0.215948	0.0209806	9485	0.0110459	105.918	A	C
	rs58722186	0.308861	1.67764e-34	0.193823	0.0158221	9485	0.015575	150.034	T	C
	rs596878	0.368221	3.70254e-13	-0.113168	0.015575	9485	0.00553533	52.7837	C	A
	rs6140064	0.524932	3.1268e-22	0.146325	0.0150909	9485	0.0098149	93.9973	G	A
	rs62082901	0.0296708	5.98205e-09	0.241553	0.0415236	9485	0.00355509	33.8332	T	C
	rs62235753	0.0120477	3.25484e-08	0.33932	0.0613915	9485	0.00321047	30.5429	T	C
	rs6472461	0.304984	2.834e-13	-0.119728	0.0163965	9485	0.00559007	53.3086	C	T
	rs7149183	0.492249	1.78772e-11	0.100296	0.0149197	9485	0.00474182	45.181	C	T
	rs7207781	0.0636762	2.83204e-12	0.203375	0.0291126	9485	0.00511879	48.7912	C	A
	rs74318804	0.0271542	2.35505e-11	-0.337877	0.0505643	9485	0.00468546	44.6414	T	C
	rs774121	0.749754	3.88106e-10	-0.106035	0.0169419	9485	0.00411289	39.1636	C	T
	rs7940871	0.30881	2.75233e-21	0.14968	0.0158028	9485	0.00936987	89.6949	T	C
	rs79676842	0.0232786	5.10858e-24	0.440874	0.0436177	9485	0.0106565	102.144	T	G
	rs8015085	0.178901	3.67705e-26	-0.214221	0.0202471	9485	0.0116645	111.92	A	G
	rs8042578	0.223499	1.09542e-10	0.113136	0.0175318	9485	0.00437128	41.6349	G	C
	rs9296422	0.203289	7.40457e-17	0.150398	0.0180325	9485	0.0072805	69.5474	C	G
	rs9625434	0.0661485	1.42528e-12	0.202173	0.0285492	9485	0.00525934	50.138	C	T
	rs965513	0.65245	9.45584e-65	0.271186	0.0159599	9485	0.0295403	288.657	G	A
	rs9915657	0.423919	1.61845e-11	-0.101864	0.0151204	9485	0.00476216	45.3757	C	T
	rs9971770	0.0230573	8.37915e-24	0.442076	0.0439479	9485	0.0105553	101.164	C	G
nodule(exposure)	rs10519170	0.13561	1.2335e-10	0.136656	0.0212358	9485	0.00434701	41.4027	G	A
long sleep	rs10863398	0.1689	9.87416e-16	-0.164703	0.0205151	9485	0.00674959	64.4413	A	G
	rs11070657	0.65609	9.579e-09	0.0906784	0.0158031	9485	0.00345924	32.9179	C	T
	rs11211645	0.415317	6.28203e-14	-0.114351	0.0152426	9485	0.00589868	56.2691	G	A
	rs116254142	0.0157647	1.36553e-11	0.372038	0.0550227	9485	0.00479695	45.7087	A	G
	rs11645288	0.242354	2.58404e-18	0.148626	0.017028	9485	0.00796802	76.1677	A	G
	rs116909374	0.0309632	8.34449e-43	0.513325	0.0374301	9485	0.0194437	188.04	T	C
	rs1203921	0.79112	5.43e-39	-0.229622	0.0175794	9485	0.0176701	170.58	G	T
	rs12042240	0.314609	1.42397e-32	-0.194877	0.0163975	9485	0.0146727	141.213	G	A
	rs144557435	0.0470945	6.85441e-09	-0.216816	0.0374178	9485	0.0035274	33.5687	G	A
	rs149076671	0.0206538	4.08329e-08	0.267918	0.0488259	9485	0.00316439	30.1031	A	G
	rs16964178	0.186368	3.14898e-09	0.111547	0.0188309	9485	0.00368581	35.0818	C	G
	rs17104965	0.0242469	2.97564e-08	0.250309	0.0451587	9485	0.0032287	30.717	T	C
	rs17477923	0.307869	5.82103e-137	0.379974	0.015254	9485	0.061402	620.367	C	T
	rs1766126	0.668793	9.63607e-20	0.146313	0.0160908	9485	0.00864179	82.6645	T	C
	rs17776563	0.316355	1.59831e-08	-0.0912607	0.0161504	9485	0.00335509	31.9234	A	G
	rs1861628	0.624591	2.05968e-12	-0.107222	0.0152512	9485	0.005184	49.4161	G	A
	rs2864004	0.0587271	3.86474e-09	0.1786	0.0303232	9485	0.0036441	34.6834	G	A
	rs3009935	0.598937	8.39653e-27	0.164724	0.0153692	9485	0.0119659	114.847	G	A
	rs334721	0.980702	4.44631e-15	-0.382905	0.0488296	9485	0.00644128	61.4786	C	A
	rs3741156	0.258342	3.02789e-10	-0.109691	0.0174186	9485	0.00416357	39.6482	C	G
	rs4578973	0.18782	7.29122e-31	0.21161	0.0183195	9485	0.0138721	133.399	T	C
	rs4804433	0.69366	1.32678e-53	0.255098	0.0165502	9485	0.0244358	237.529	T	G
	rs4851621	0.461102	4.32843e-08	0.0815888	0.0148969	9485	0.00315254	29.9901	T	C
	rs4975538	0.409981	3.20605e-10	0.0947954	0.0150745	9485	0.00415188	39.5364	C	G
	rs56983610	0.131364	7.59801e-25	0.215948	0.0209806	9485	0.0110459	105.918	A	C
	rs58722186	0.308861	1.67764e-34	0.193823	0.0158221	9485	0.015575	150.034	T	C
	rs596878	0.368221	3.70254e-13	-0.113168	0.015575	9485	0.00553533	52.7837	C	A
	rs6140064	0.524932	3.1268e-22	0.146325	0.0150909	9485	0.0098149	93.9973	G	A
	rs62082901	0.0296708	5.98205e-09	0.241553	0.0415236	9485	0.00355509	33.8332	T	C
	rs62235753	0.0120477	3.25484e-08	0.33932	0.0613915	9485	0.00321047	30.5429	T	C
	rs6472461	0.304984	2.834e-13	-0.119728	0.0163965	9485	0.00559007	53.3086	C	T
	rs7149183	0.492249	1.78772e-11	0.100296	0.0149197	9485	0.00474182	45.181	C	T
	rs7207781	0.0636762	2.83204e-12	0.203375	0.0291126	9485	0.00511879	48.7912	C	A
	rs74318804	0.0271542	2.35505e-11	-0.337877	0.0505643	9485	0.00468546	44.6414	T	C
	rs774121	0.749754	3.88106e-10	-0.106035	0.0169419	9485	0.00411289	39.1636	C	T
	rs7940871	0.30881	2.75233e-21	0.14968	0.0158028	9485	0.00936987	89.6949	T	C
	rs79676842	0.0232786	5.10858e-24	0.440874	0.0436177	9485	0.0106565	102.144	T	G
	rs8015085	0.178901	3.67705e-26	-0.214221	0.0202471	9485	0.0116645	111.92	A	G
	rs8042578	0.223499	1.09542e-10	0.113136	0.0175318	9485	0.00437128	41.6349	G	C
	rs9296422	0.203289	7.40457e-17	0.150398	0.0180325	9485	0.0072805	69.5474	C	G
	rs9625434	0.0661485	1.42528e-12	0.202173	0.0285492	9485	0.00525934	50.138	C	T
	rs965513	0.65245	9.45584e-65	0.271186	0.0159599	9485	0.0295403	288.657	G	A
	rs9915657	0.423919	1.61845e-11	-0.101864	0.0151204	9485	0.00476216	45.3757	C	T
	rs9971770	0.0230573	8.37915e-24	0.442076	0.0439479	9485	0.0105553	101.164	C	G
nodule(exposure)	rs10519170	0.13561	1.2335e-10	0.136656	0.0212358	9485	0.00434701	41.4027	G	A
insominia	rs10863398	0.1689	9.87416e-16	-0.164703	0.0205151	9485	0.00674959	64.4413	A	G
	rs11070657	0.65609	9.579e-09	0.0906784	0.0158031	9485	0.00345924	32.9179	C	T
	rs11211645	0.415317	6.28203e-14	-0.114351	0.0152426	9485	0.00589868	56.2691	G	A
	rs116254142	0.0157647	1.36553e-11	0.372038	0.0550227	9485	0.00479695	45.7087	A	G
	rs11645288	0.242354	2.58404e-18	0.148626	0.017028	9485	0.00796802	76.1677	A	G
	rs116909374	0.0309632	8.34449e-43	0.513325	0.0374301	9485	0.0194437	188.04	T	C
	rs1203921	0.79112	5.43e-39	-0.229622	0.0175794	9485	0.0176701	170.58	G	T
	rs12042240	0.314609	1.42397e-32	-0.194877	0.0163975	9485	0.0146727	141.213	G	A
	rs144557435	0.0470945	6.85441e-09	-0.216816	0.0374178	9485	0.0035274	33.5687	G	A
	rs149076671	0.0206538	4.08329e-08	0.267918	0.0488259	9485	0.00316439	30.1031	A	G
	rs16964178	0.186368	3.14898e-09	0.111547	0.0188309	9485	0.00368581	35.0818	C	G
	rs17104965	0.0242469	2.97564e-08	0.250309	0.0451587	9485	0.0032287	30.717	T	C
	rs17477923	0.307869	5.82103e-137	0.379974	0.015254	9485	0.061402	620.367	C	T
	rs1766126	0.668793	9.63607e-20	0.146313	0.0160908	9485	0.00864179	82.6645	T	C
	rs17776563	0.316355	1.59831e-08	-0.0912607	0.0161504	9485	0.00335509	31.9234	A	G
	rs1861628	0.624591	2.05968e-12	-0.107222	0.0152512	9485	0.005184	49.4161	G	A
	rs2864004	0.0587271	3.86474e-09	0.1786	0.0303232	9485	0.0036441	34.6834	G	A
	rs3009935	0.598937	8.39653e-27	0.164724	0.0153692	9485	0.0119659	114.847	G	A
	rs334721	0.980702	4.44631e-15	-0.382905	0.0488296	9485	0.00644128	61.4786	C	A
	rs3741156	0.258342	3.02789e-10	-0.109691	0.0174186	9485	0.00416357	39.6482	C	G
	rs4578973	0.18782	7.29122e-31	0.21161	0.0183195	9485	0.0138721	133.399	T	C
	rs4804433	0.69366	1.32678e-53	0.255098	0.0165502	9485	0.0244358	237.529	T	G
	rs4851621	0.461102	4.32843e-08	0.0815888	0.0148969	9485	0.00315254	29.9901	T	C
	rs4975538	0.409981	3.20605e-10	0.0947954	0.0150745	9485	0.00415188	39.5364	C	G
	rs56983610	0.131364	7.59801e-25	0.215948	0.0209806	9485	0.0110459	105.918	A	C
	rs58722186	0.308861	1.67764e-34	0.193823	0.0158221	9485	0.015575	150.034	T	C
	rs596878	0.368221	3.70254e-13	-0.113168	0.015575	9485	0.00553533	52.7837	C	A
	rs6140064	0.524932	3.1268e-22	0.146325	0.0150909	9485	0.0098149	93.9973	G	A
	rs62082901	0.0296708	5.98205e-09	0.241553	0.0415236	9485	0.00355509	33.8332	T	C
	rs62235753	0.0120477	3.25484e-08	0.33932	0.0613915	9485	0.00321047	30.5429	T	C
	rs6472461	0.304984	2.834e-13	-0.119728	0.0163965	9485	0.00559007	53.3086	C	T
	rs7149183	0.492249	1.78772e-11	0.100296	0.0149197	9485	0.00474182	45.181	C	T
	rs7207781	0.0636762	2.83204e-12	0.203375	0.0291126	9485	0.00511879	48.7912	C	A
	rs74318804	0.0271542	2.35505e-11	-0.337877	0.0505643	9485	0.00468546	44.6414	T	C
	rs774121	0.749754	3.88106e-10	-0.106035	0.0169419	9485	0.00411289	39.1636	C	T
	rs7940871	0.30881	2.75233e-21	0.14968	0.0158028	9485	0.00936987	89.6949	T	C
	rs79676842	0.0232786	5.10858e-24	0.440874	0.0436177	9485	0.0106565	102.144	T	G
	rs8015085	0.178901	3.67705e-26	-0.214221	0.0202471	9485	0.0116645	111.92	A	G
	rs8042578	0.223499	1.09542e-10	0.113136	0.0175318	9485	0.00437128	41.6349	G	C
	rs9296422	0.203289	7.40457e-17	0.150398	0.0180325	9485	0.0072805	69.5474	C	G
	rs9625434	0.0661485	1.42528e-12	0.202173	0.0285492	9485	0.00525934	50.138	C	T
	rs965513	0.65245	9.45584e-65	0.271186	0.0159599	9485	0.0295403	288.657	G	A
	rs9915657	0.423919	1.61845e-11	-0.101864	0.0151204	9485	0.00476216	45.3757	C	T
	rs9971770	0.0230573	8.37915e-24	0.442076	0.0439479	9485	0.0105553	101.164	C	G

## Sheet: graves
Supplementary Table 2.The instrumental variable extracted in Mendelian randomization analysis is the sleep characteristics as exposure and graves as the outcome.
Name	SNP	EAF	p-value	beta	SE	N	R2	F	effect_allele.exposure	other_allele.exposure
Daytime nap	rs1001817	0.5298	1.7e-10	-0.00775426	0.00121418	452633	9.01009e-05	40.7861	T	C
graves(outcome)	rs10149986	0.2177	4.40048e-12	0.0109384	0.00156608	452633	0.000107767	48.784	G	T
	rs10152428	0.7356	1.09999e-08	0.00780688	0.00136996	452633	7.17401e-05	32.4741	C	G
	rs10257273	0.1561	8.9e-10	-0.0107366	0.00170413	452633	8.76887e-05	39.6941	T	A
	rs10811438	0.3797	3.2e-09	-0.00721671	0.0012428	452633	7.44899e-05	33.719	C	G
	rs10835420	0.2346	1.7e-10	-0.00889802	0.00140206	452633	8.89751e-05	40.2765	A	T
	rs10840017	0.2326	2e-09	-0.00894142	0.00148101	452633	8.05222e-05	36.4498	G	A
	rs10875606	0.666	1.29999e-08	-0.00737707	0.0013077	452633	7.03032e-05	31.8236	A	C
	rs10875622	0.6004	1.29987e-17	0.0104621	0.0012291	452633	0.000160047	72.4538	A	G
	rs11071755	0.3976	5.19996e-09	-0.00711401	0.00122819	452633	7.41173e-05	33.5503	A	G
	rs11224896	0.1083	1.09999e-08	-0.0111605	0.00193872	452633	7.32081e-05	33.1387	C	T
	rs112520848	0.4215	1.79999e-08	0.00702449	0.00125191	452633	6.95516e-05	31.4834	C	G
	rs11258652	0.2465	3.69999e-13	-0.0104004	0.00142918	452633	0.000116985	52.9571	A	C
	rs11615756	0.4304	1.39991e-49	0.0182673	0.00123883	452633	0.000480143	217.432	T	C
	rs11682175	0.4463	1.09999e-08	0.0069583	0.0012166	452633	7.22658e-05	32.7121	C	T
	rs11860072	0.4463	2.80027e-13	-0.00897773	0.00123952	452633	0.000115886	52.4595	T	C
	rs12042846	0.1769	1.89998e-08	0.00901497	0.00159014	452633	7.10037e-05	32.1407	C	T
	rs12140153	0.0666	2.39994e-31	-0.0247147	0.00211564	452633	0.000301405	136.466	T	G
	rs12346996	0.7604	5e-09	-0.00796106	0.00136459	452633	7.51897e-05	34.0358	C	T
	rs12451365	0.1879	1.50003e-12	0.010628	0.00150388	452633	0.000110327	49.943	C	T
	rs12657723	0.3221	2e-10	0.00818319	0.00129849	452633	8.77372e-05	39.7161	T	C
	rs12992648	0.2565	2.39999e-08	-0.00765323	0.00134659	452633	7.13578e-05	32.3011	G	A
	rs13033444	0.2555	3.59998e-13	0.00974179	0.00135018	452633	0.000115	52.0586	G	A
	rs13150944	0.6759	6.79986e-11	0.00860076	0.0013218	452633	9.35309e-05	42.339	G	A
	rs13169872	0.3171	2.99999e-08	0.00714	0.00130199	452633	6.64364e-05	30.0732	A	G
	rs13263535	0.4791	1.6e-08	-0.00687135	0.00121641	452633	7.04932e-05	31.9097	T	G
	rs13284688	0.1859	1.69981e-23	0.0150717	0.00149894	452633	0.000223312	101.101	C	T
	rs13330072	0.2465	4.79999e-09	0.00791082	0.00134123	452633	7.68523e-05	34.7884	G	A
	rs140506252	0.0169	4.30002e-08	-0.0227261	0.0040886	452633	6.82535e-05	30.8957	T	A
	rs1546977	0.4433	1e-11	0.00827718	0.00122321	452633	0.000101152	45.789	G	A
	rs1601440	0.7137	1.9002e-11	-0.00912653	0.00135575	452633	0.000100107	45.3159	T	C
	rs17158413	0.2296	4.40048e-11	0.00925014	0.00142955	452633	9.24936e-05	41.8693	A	G
	rs17265513	0.1948	2e-09	0.00913188	0.00151965	452633	7.97723e-05	36.1103	C	T
	rs174541	0.3698	4.40048e-15	0.00988214	0.00126293	452633	0.00013525	61.2268	C	T
	rs17502738	0.2097	2e-08	-0.00870459	0.00153004	452633	7.15013e-05	32.366	C	T
	rs1883048	0.5427	1.79999e-10	0.00787143	0.00122313	452633	9.14905e-05	41.4152	C	T
	rs2033103	0.4344	2.59998e-09	0.00725728	0.00122022	452633	7.81432e-05	35.3728	T	C
	rs2099810	0.4851	2.80001e-10	-0.00769192	0.00121447	452633	8.86158e-05	40.1138	G	A
	rs2202323	0.662	1.2e-09	-0.00758702	0.0012578	452633	8.03782e-05	36.3846	C	G
	rs224111	0.3976	1.6e-10	-0.00798411	0.00124912	452633	9.02525e-05	40.8548	A	G
	rs2250377	0.6988	1.39991e-24	-0.0131561	0.00127975	452633	0.00023343	105.682	G	A
	rs2284015	0.2734	4.09996e-08	0.00771167	0.00138662	452633	6.83292e-05	30.93	G	C
	rs2370926	0.338	1.7e-10	-0.00813213	0.00126359	452633	9.14977e-05	41.4185	C	T
	rs2431108	0.3171	7.70016e-24	0.0129827	0.00129028	452633	0.000223624	101.242	C	T
	rs2653349	0.8161	3.40017e-29	-0.0165942	0.00147827	452633	0.000278316	126.009	G	A
	rs2699869	0.5537	3.09999e-08	-0.00678084	0.00121774	452633	6.84986e-05	31.0067	C	A
	rs271057	0.7475	6.49995e-10	-0.00866783	0.00140414	452633	8.41816e-05	38.1064	T	C
	rs2769916	0.6938	1.69981e-11	0.00875328	0.00131344	452633	9.81143e-05	44.4139	A	G
	rs2786547	0.1918	1e-11	-0.0107673	0.00158775	452633	0.000101592	45.9883	T	C
	rs2943023	0.4463	7.39997e-09	-0.00710422	0.00123055	452633	7.36302e-05	33.3298	T	C
	rs295278	0.4245	2.19999e-10	-0.00787804	0.00124238	452633	8.88265e-05	40.2092	A	G
	rs301817	0.5308	1.6e-09	0.00734402	0.00123666	452633	7.79089e-05	35.2667	A	C
	rs34262487	0.0815	1.2e-09	-0.0145107	0.00235463	452633	8.38974e-05	37.9778	A	C
	rs35011311	0.2664	4.40048e-11	-0.009082	0.00138249	452633	9.53348e-05	43.1556	T	G
	rs350785	0.8926	1.50003e-11	-0.0126479	0.00190975	452633	9.68937e-05	43.8613	C	T
	rs351776	0.5239	8.40001e-10	0.00755367	0.00122072	452633	8.45865e-05	38.2897	C	A
	rs3799380	0.1918	1.29999e-08	-0.00890214	0.00151371	452633	7.64054e-05	34.5861	C	T
	rs3810484	0.4095	2.19999e-08	-0.00684147	0.001222	452633	6.92437e-05	31.344	G	A
	rs385199	0.2416	7.50067e-47	-0.0209131	0.0014497	452633	0.000459552	208.103	C	A
	rs3935190	0.5239	5.40008e-11	0.00801432	0.00122354	452633	9.47785e-05	42.9037	A	G
	rs4604518	0.4781	1.40001e-08	-0.00691205	0.00122091	452633	7.08059e-05	32.0512	A	G
	rs467897	0.7137	2.60016e-13	-0.00955698	0.00130107	452633	0.000119191	53.9558	A	G
	rs60222088	0.169	6.4003e-11	-0.0112358	0.00172293	452633	9.39476e-05	42.5276	A	C
	rs60920123	0.4076	4.49997e-10	-0.00763778	0.00122697	452633	8.56018e-05	38.7494	A	G
	rs614987	0.6024	7.50067e-19	0.0110217	0.00124925	452633	0.00017194	77.8389	C	A
	rs62189006	0.0974	8.30004e-09	-0.0120943	0.0020982	452633	7.33989e-05	33.2251	G	A
	rs6452787	0.4911	2e-10	-0.00772931	0.0012169	452633	8.91224e-05	40.3431	G	A
	rs6919087	0.3181	1e-16	-0.0107806	0.0013114	452633	0.000149281	67.5793	G	T
	rs73817091	0.0398	3.79997e-08	0.0165127	0.00302224	452633	6.59483e-05	29.8522	T	C
	rs7422655	0.7247	1.09999e-08	-0.00783348	0.00137827	452633	7.13614e-05	32.3027	T	C
	rs7423968	0.4433	4.79999e-10	-0.00767586	0.00123216	452633	8.57307e-05	38.8077	G	A
	rs75022160	0.1024	1.7e-08	-0.00988485	0.00176929	452633	6.8955e-05	31.2133	T	C
	rs76257331	0.1759	1.2e-08	0.00867666	0.0015218	452633	7.18146e-05	32.5078	A	G
	rs7697461	0.7445	5.99998e-09	0.0082009	0.00139778	452633	7.60442e-05	34.4226	T	A
	rs77154532	0.3797	1.40001e-09	-0.00769324	0.0012705	452633	8.10005e-05	36.6663	G	A
	rs7814873	0.6203	1.5e-08	-0.00720972	0.00126385	452633	7.189e-05	32.542	T	C
	rs785145	0.4563	1e-08	0.0069889	0.00122527	452633	7.18748e-05	32.5351	G	T
	rs80163246	0.1133	1.40001e-10	0.0119129	0.00188438	452633	8.82904e-05	39.9665	C	T
	rs908442	0.3598	1.39991e-16	-0.0102781	0.00123558	452633	0.000152852	69.1962	T	A
	rs910187	0.3658	4.90004e-09	-0.00731754	0.00125594	452633	7.49918e-05	33.9461	A	G
	rs9287862	0.9066	2e-08	-0.0122526	0.00215162	452633	7.16388e-05	32.4282	T	C
	rs9309116	0.6352	3.89996e-09	0.00737914	0.00127277	452633	7.42563e-05	33.6132	T	C
	rs9389556	0.2744	9.69996e-10	0.00841517	0.00138285	452633	8.18076e-05	37.0317	G	C
	rs9460110	0.3529	8.40001e-09	0.00735568	0.00125751	452633	7.55864e-05	34.2153	C	T
	rs962247	0.4732	5.70033e-11	-0.00796355	0.00122493	452633	9.33693e-05	42.2658	A	G
	rs971415	0.1412	1.2e-09	-0.0110652	0.00185108	452633	7.89383e-05	35.7327	G	A
	rs9939355	0.5726	4.49997e-09	-0.00726404	0.00122438	452633	7.77578e-05	35.1983	T	C
getting up	rs1017168	0.6451	3.59998e-10	0.0104984	0.00167444	461658	8.51431e-05	39.3102	C	A
graves(outcome)	rs10175975	0.2147	3.69999e-09	0.0122931	0.00208479	461658	7.53087e-05	34.7693	T	C
	rs10455248	0.2863	2.59998e-08	-0.0099208	0.00178212	461658	6.71228e-05	30.9897	T	C
	rs10462020	0.1968	1.9002e-16	0.0165379	0.00200975	461658	0.000146654	67.7134	G	T
	rs10518446	0.159	9.79941e-20	0.0196877	0.00216558	461658	0.000178996	82.6494	C	G
	rs10779704	0.5915	9.90011e-09	0.0095243	0.00166155	461658	7.11685e-05	32.8577	C	A
	rs11075924	0.4811	5e-10	-0.00994218	0.00159828	461658	8.38109e-05	38.6951	A	C
	rs11181153	0.5865	3.89996e-09	-0.00955431	0.00162234	461658	7.51211e-05	34.6827	T	C
	rs112613078	0.2028	7.49998e-10	0.0124877	0.00202865	461658	8.20719e-05	37.8921	G	A
	rs114443104	0.0577	2.69998e-08	0.01923	0.00345721	461658	6.70128e-05	30.9389	A	G
	rs11669535	0.1889	4.60002e-08	0.0106355	0.00194612	461658	6.46887e-05	29.8658	C	T
	rs11672103	0.5417	6.69993e-09	-0.00937007	0.0016161	461658	7.2811e-05	33.6161	T	C
	rs12044778	0.1581	2.19999e-08	-0.011657	0.00208425	461658	6.77523e-05	31.2804	A	G
	rs12227309	0.2217	1.5e-10	0.0118489	0.00185018	461658	8.88319e-05	41.0134	T	C
	rs1223149	0.7883	1.29987e-12	0.0142946	0.0020143	461658	0.000109076	50.3609	C	T
	rs12326675	0.2266	4.20001e-08	0.0119267	0.00217634	461658	6.50487e-05	30.0321	G	C
	rs12601968	0.2972	8.9002e-11	-0.0110555	0.00170497	461658	9.10675e-05	42.0457	T	G
	rs12736689	0.0239	3.69999e-29	0.0525952	0.00469226	461658	0.000272076	125.64	C	T
	rs12752290	0.4443	5.70033e-13	0.0116401	0.00161486	461658	0.000112532	51.9567	C	T
	rs12969848	0.508	2.90001e-09	0.00952836	0.00160486	461658	7.63499e-05	35.2501	T	C
	rs13116306	0.4344	4e-09	-0.00957982	0.00162761	461658	7.50345e-05	34.6427	T	C
	rs13155750	0.2217	1.29999e-10	-0.0121208	0.00188507	461658	8.95464e-05	41.3434	G	A
	rs133067	0.7922	1.5e-08	0.0111745	0.00197572	461658	6.92875e-05	31.9892	T	C
	rs1333536	0.3529	2.30001e-08	-0.00921206	0.00164775	461658	6.76988e-05	31.2557	T	C
	rs141391319	0.0368	1.59993e-14	0.0347714	0.00452675	461658	0.00012779	59.0024	A	G
	rs1420607	0.2575	1.29987e-11	0.0121786	0.0017983	461658	9.93361e-05	45.8636	A	G
	rs1421085	0.4324	1.59993e-11	0.0109591	0.0016269	461658	9.828e-05	45.376	C	T
	rs145831787	0.1193	1.59993e-11	-0.0169965	0.00252122	461658	9.84316e-05	45.446	T	C
	rs1470503	0.4314	1.9002e-15	-0.0128159	0.0016125	461658	0.00013681	63.168	T	C
	rs147325583	0.5239	1.80011e-11	-0.0107449	0.00159864	461658	9.78454e-05	45.1753	T	C
	rs1606803	0.3022	9.49948e-11	0.0114168	0.00176337	461658	9.07909e-05	41.9179	T	C
	rs17112198	0.2425	5.30005e-09	0.0101831	0.00174461	461658	7.37923e-05	34.0692	G	A
	rs17152364	0.3221	1.39991e-11	-0.0118163	0.00174884	461658	9.8878e-05	45.6521	G	A
	rs17464772	0.336	6.89922e-14	0.0125433	0.00167464	461658	0.000121509	56.1021	A	G
	rs17716502	0.161	4.09996e-08	0.0109469	0.00199543	461658	6.51869e-05	30.0959	T	C
	rs17766755	0.3439	1.29999e-08	-0.00946774	0.00166437	461658	7.00877e-05	32.3587	A	G
	rs17777135	0.1958	1.09999e-08	0.0115293	0.00201572	461658	7.08589e-05	32.7147	A	G
	rs1854558	0.2197	7.90005e-09	-0.0104995	0.00181939	461658	7.2133e-05	33.303	A	G
	rs2044742	0.1153	1.29999e-08	-0.0134326	0.00236126	461658	7.00941e-05	32.3617	A	G
	rs2360802	0.2515	2.09991e-11	0.012836	0.00191626	461658	9.71825e-05	44.8692	T	A
	rs2653355	0.8529	1.59993e-29	-0.0236437	0.00209564	461658	0.00027565	127.29	A	C
	rs2971970	0.7982	3.2e-08	-0.0107092	0.00193586	461658	6.62853e-05	30.603	G	T
	rs3125735	0.1909	1.89998e-09	-0.0120184	0.00199962	461658	7.82427e-05	36.1241	T	C
	rs34757401	0.2256	1.79999e-08	0.0108337	0.00192296	461658	6.87484e-05	31.7403	G	A
	rs3760185	0.2316	1.09999e-10	-0.012079	0.00187134	461658	9.02396e-05	41.6634	T	C
	rs3766163	0.2694	6.69993e-09	0.0103943	0.00179234	461658	7.28447e-05	33.6316	C	T
	rs406952	0.335	1.50003e-11	0.0111325	0.00164876	461658	9.87432e-05	45.5899	C	T
	rs4483990	0.1759	7.10068e-17	-0.0183869	0.0022034	461658	0.000150815	69.6351	C	A
	rs45510091	0.0507	5.69994e-09	0.0204309	0.0035079	461658	7.34731e-05	33.9218	G	A
	rs4790352	0.9394	8.79995e-10	0.0178551	0.00291327	461658	8.13593e-05	37.5631	A	G
	rs4958317	0.2803	1.20005e-16	0.0145939	0.00176188	461658	0.000148595	68.6101	A	G
	rs6141724	0.3439	2.30001e-09	-0.00997727	0.00166947	461658	7.73592e-05	35.7161	G	T
	rs61926781	0.0666	8.9e-09	-0.0194724	0.00338623	461658	7.16233e-05	33.0677	T	C
	rs620598	0.2167	7.39997e-09	0.0110675	0.00191416	461658	7.24087e-05	33.4303	G	A
	rs627685	0.3042	2.80001e-09	0.0104007	0.00174935	461658	7.65629e-05	35.3484	C	T
	rs6745423	0.7068	6.09958e-13	-0.012839	0.00178363	461658	0.000112223	51.8145	A	T
	rs7105482	0.3797	4.39997e-08	0.0089503	0.00163468	461658	6.49323e-05	29.9784	G	A
	rs7144028	0.5348	1.5e-08	-0.00903684	0.00159722	461658	6.93351e-05	32.0112	C	A
	rs7206027	0.3956	2.80001e-09	-0.00974046	0.00163897	461658	7.65003e-05	35.3195	T	A
	rs7210219	0.2406	2.99985e-11	0.0129321	0.0019463	461658	9.56217e-05	44.1486	C	T
	rs73179222	0.3847	1.09999e-09	0.0100968	0.00165786	461658	8.03372e-05	37.0911	A	G
	rs735119	0.7485	1.09999e-08	-0.0102526	0.00179241	461658	7.08667e-05	32.7184	G	T
	rs73608603	0.1252	1.29999e-08	-0.0134609	0.00236786	461658	6.9998e-05	32.3172	G	A
	rs74555583	0.0905	2e-09	-0.0171376	0.00285841	461658	7.78568e-05	35.9459	A	G
	rs77556405	0.1561	1.50003e-14	0.0162404	0.00211178	461658	0.000128091	59.1418	A	G
	rs77556698	0.2286	1.40001e-09	-0.0117773	0.00194498	461658	7.94157e-05	36.6656	T	G
	rs77641763	0.1372	2.70023e-14	-0.0185204	0.00243328	461658	0.000125471	57.9315	T	C
	rs7833021	0.7863	3.29997e-09	0.0113061	0.00191103	461658	7.58119e-05	35.0017	T	C
	rs7899208	0.8559	1.5e-08	0.0136082	0.00240256	461658	6.94868e-05	32.0812	C	T
	rs9399613	0.3101	5.19996e-10	-0.0110033	0.0017711	461658	8.35994e-05	38.5974	T	C
	rs9573982	0.0557	1.2e-08	-0.0206352	0.00362074	461658	7.03512e-05	32.4804	C	T
	rs9644465	0.2167	2.99999e-09	0.0115942	0.00195424	461658	7.62381e-05	35.1985	A	G
sleep duration	rs10173260	0.393765	2.9e-08	-0.0128368	0.00231322	446118	6.9024e-05	30.7948	T	C
graves(outcome)	rs10483350	0.804582	1.5e-09	-0.017369	0.0028676	446118	8.22294e-05	36.6869	A	G
	rs1057703	0.853392	1.1e-09	-0.0194018	0.00320661	446118	8.20553e-05	36.6092	T	G
	rs10761674	0.477334	4.2e-08	0.0123329	0.00226591	446118	6.63998e-05	29.624	C	T
	rs1079727	0.842182	5.3e-09	-0.0182922	0.00310347	446118	7.7867e-05	34.7404	T	C
	rs10973207	0.842323	6e-11	-0.0204339	0.00312394	446118	9.58972e-05	42.7854	G	T
	rs11039544	0.837779	1.9e-09	0.018389	0.00307361	446118	8.02295e-05	35.7945	G	A
	rs112230981	0.94984	2.2e-09	0.0315275	0.00522787	446118	8.15163e-05	36.3687	A	G
	rs113113059	0.78	8.4e-09	0.0161406	0.00273732	446118	7.793e-05	34.7685	T	C
	rs11567976	0.429092	2.1e-08	-0.0128042	0.00228516	446118	7.03706e-05	31.3957	C	T
	rs11614986	0.820952	2.7e-08	0.016379	0.00295101	446118	6.90484e-05	30.8057	A	G
	rs11621908	0.917141	5.6e-09	0.0240951	0.00416298	446118	7.50873e-05	33.5002	C	T
	rs11643715	0.709058	3.2e-08	-0.013895	0.00249658	446118	6.94299e-05	30.9759	C	G
	rs11885663	0.752191	8.6e-10	-0.0162176	0.00261811	446118	8.60023e-05	38.3703	C	T
	rs12246842	0.459815	3.9e-09	0.0133949	0.00227425	446118	7.77533e-05	34.6897	A	G
	rs12567114	0.724198	4.3e-09	-0.0148307	0.0025403	446118	7.6396e-05	34.0841	G	A
	rs12607679	0.737717	8.3e-15	0.0201387	0.00259284	446118	0.000135208	60.3267	T	C
	rs12611523	0.545244	3.1e-08	0.0126347	0.00227627	446118	6.90562e-05	30.8092	A	G
	rs1263056	0.519099	2e-08	0.0127992	0.00227722	446118	7.08068e-05	31.5903	A	G
	rs12791153	0.918911	1.9e-08	-0.0235481	0.0042169	446118	6.98948e-05	31.1834	A	T
	rs13088093	0.663683	7e-12	-0.0162722	0.00240235	446118	0.000102831	45.8794	T	G
	rs13109404	0.928024	1.4e-12	0.0312035	0.00440829	446118	0.000112297	50.1031	T	G
	rs147114641	0.773722	3.1e-09	0.0159801	0.00270379	446118	7.82942e-05	34.931	C	A
	rs151014368	0.793742	9.1e-09	-0.0160924	0.00281958	446118	7.30115e-05	32.574	G	A
	rs1517572	0.419464	1.5e-10	-0.0146443	0.00229467	446118	9.12867e-05	40.7282	A	C
	rs1553132	0.741567	2.5e-08	-0.0145068	0.00258447	446118	7.06187e-05	31.5064	A	G
	rs17427571	0.684313	1.3e-08	0.0138255	0.00243544	446118	7.22313e-05	32.2259	A	G
	rs174560	0.685785	2.8e-08	-0.0135751	0.00243675	446118	6.95639e-05	31.0357	T	C
	rs1776776	0.873832	4.9e-09	0.019963	0.00341071	446118	7.67854e-05	34.2578	T	C
	rs180769	0.424698	2.3e-08	0.0127243	0.00229384	446118	6.89703e-05	30.7709	T	C
	rs1939455	0.879446	1.2e-08	0.0204253	0.00356118	446118	7.37339e-05	32.8963	G	T
	rs205024	0.616265	3.9e-09	-0.0138261	0.00232711	446118	7.91191e-05	35.2991	C	T
	rs2072727	0.43617	7.9e-09	0.0132425	0.00228506	446118	7.5277e-05	33.5848	T	C
	rs2079070	0.264613	7.5e-12	0.0175475	0.00256638	446118	0.000104784	46.7505	C	G
	rs2192528	0.480065	2.7e-09	0.0133687	0.0022692	446118	7.77946e-05	34.7081	A	G
	rs2696429	0.773626	4e-10	0.0168884	0.00270763	446118	8.71989e-05	38.9042	G	A
	rs2717076	0.372584	3.1e-15	-0.0184107	0.00234091	446118	0.000138631	61.8542	C	T
	rs3021494	0.469858	1.2e-09	0.0139598	0.00227261	446118	8.45711e-05	37.7317	A	G
	rs3095508	0.593529	3.1e-11	0.0153518	0.00230437	446118	9.94767e-05	44.3825	C	A
	rs330088	0.452988	2.7e-10	-0.0144687	0.00227678	446118	9.05165e-05	40.3845	T	C
	rs34354917	0.710472	3.9e-08	0.0137464	0.00250081	446118	6.77232e-05	30.2144	C	A
	rs35531607	0.525917	1.5e-08	-0.0128402	0.00227278	446118	7.15398e-05	31.9174	T	C
	rs365663	0.545963	1e-10	0.0146291	0.00227857	446118	9.23891e-05	41.2201	A	G
	rs374153	0.158085	9.1e-09	0.0176119	0.00310308	446118	7.22014e-05	32.2125	C	T
	rs4128364	0.660975	1.4e-09	-0.0145951	0.00239086	446118	8.35256e-05	37.2652	T	C
	rs4538155	0.352574	3.6e-08	-0.0129753	0.00237383	446118	6.69664e-05	29.8768	C	T
	rs4592416	0.535593	9.3e-11	-0.0146828	0.0022701	446118	9.37643e-05	41.8337	A	G
	rs460692	0.137484	3.6e-10	0.0210557	0.00333164	446118	8.9523e-05	39.9412	C	T
	rs4767550	0.585862	6.3e-10	-0.0143001	0.0023096	446118	8.59246e-05	38.3356	A	G
	rs55658675	0.644938	2e-08	0.0131415	0.00236892	446118	6.89778e-05	30.7742	C	T
	rs56372231	0.665907	2.2e-12	-0.0169439	0.00239981	446118	0.000111731	49.8507	C	T
	rs61985058	0.856824	1.3e-08	-0.0185938	0.00322893	446118	7.43254e-05	33.1602	C	T
	rs62120041	0.933902	9.6e-09	0.0261113	0.00457497	446118	7.30128e-05	32.5746	T	C
	rs6575005	0.757854	4.4e-09	0.0155637	0.00264172	446118	7.7798e-05	34.7096	T	C
	rs7115462	0.92647	1.7e-09	-0.0265639	0.00435799	446118	8.3277e-05	37.1543	G	A
	rs72804080	0.850072	2.9e-08	-0.0177935	0.00319642	446118	6.94569e-05	30.988	A	G
	rs72838268	0.77265	6.9e-10	0.0167192	0.0026992	446118	8.59951e-05	38.3671	A	G
	rs73219758	0.708064	5.6e-11	0.0164012	0.00249526	446118	9.6834e-05	43.2034	G	A
	rs7503199	0.734267	1e-08	0.0147449	0.00256383	446118	7.4135e-05	33.0753	C	T
	rs7556815	0.780856	1.3e-49	-0.0407248	0.00274023	446118	0.000494856	220.873	G	A
	rs7616632	0.522135	4.3e-09	0.0132035	0.00226922	446118	7.58826e-05	33.855	T	G
	rs7644809	0.421606	1.6e-08	0.0130621	0.00230148	446118	7.21989e-05	32.2114	T	C
	rs7806045	0.754703	1.4e-08	0.0147916	0.00262577	446118	7.11273e-05	31.7333	T	C
	rs7915425	0.174682	2e-10	0.0190638	0.00298959	446118	9.11394e-05	40.6625	T	C
	rs7951019	0.967773	1.2e-08	-0.0368792	0.00652085	446118	7.16925e-05	31.9855	T	G
	rs80193650	0.837534	4.1e-08	-0.0168389	0.00306723	446118	6.75547e-05	30.1393	A	G
	rs8038326	0.72691	2.8e-10	0.0159204	0.0025407	446118	8.80062e-05	39.2644	A	G
	rs915416	0.289947	9.9e-15	0.0192587	0.00249452	446118	0.000133589	59.6044	C	G
	rs9345234	0.421984	1.8e-08	-0.0130117	0.00229893	446118	7.18019e-05	32.0343	A	C
	rs9382445	0.62305	4.8e-10	0.014536	0.00233387	446118	8.69459e-05	38.7913	T	C
	rs9451146	0.227813	2.7e-08	-0.0149548	0.00269977	446118	6.87746e-05	30.6836	T	C
	rs9895274	0.510408	4.7e-09	0.0133426	0.0022678	446118	7.75868e-05	34.6154	C	T
	rs9903973	0.46702	2.6e-08	0.0127747	0.00227194	446118	7.08642e-05	31.6159	C	T
daytime sleepiness	rs11123962	0.553234	7.5e-15	-0.00804433	0.00103439	42452	0.00142264	60.4771	T	G
graves(outcome)	rs11942333	0.675798	3.8e-08	-0.00605348	0.00110327	42452	0.000708664	30.1041	G	A
	rs12140153	0.904572	2.8e-20	0.01658	0.00179639	42452	0.00200262	85.1819	G	T
	rs12153518	0.47224	6.8e-11	0.00670287	0.00103166	42452	0.000993387	42.2112	A	G
	rs13010456	0.594693	2.1e-13	0.00774142	0.00105125	42452	0.00127578	54.2262	A	G
	rs13097760	0.638696	3.2e-08	-0.00598755	0.00107776	42452	0.000726508	30.8627	A	C
	rs13135092	0.917193	3.1e-08	-0.0103303	0.0018774	42452	0.000712696	30.2755	A	G
	rs147114641	0.773748	1.7e-10	0.00787842	0.00122983	42452	0.000965762	41.0362	C	A
	rs1566362	0.631731	3.8e-09	0.00631993	0.0010687	42452	0.000823109	34.9697	T	C
	rs17131124	0.911524	1.7e-09	-0.0111768	0.00183679	42452	0.000871443	37.025	C	G
	rs17356118	0.76879	2.6e-10	-0.00765559	0.00122087	42452	0.000925376	39.3186	A	G
	rs1846644	0.590849	2.5e-27	-0.0113546	0.00104777	42452	0.00275876	117.433	T	C
	rs199502	0.785183	7.8e-09	0.00729606	0.00126101	42452	0.000787951	33.4749	G	A
	rs285793	0.461246	7.9e-11	0.00676457	0.00103539	42452	0.00100447	42.6827	G	A
	rs3122170	0.231111	5.6e-15	0.00950345	0.00122688	42452	0.00141139	59.9982	C	A
	rs34478464	0.808059	5.8e-11	-0.00858848	0.00130506	42452	0.00101913	43.3063	C	T
	rs4665972	0.393644	3.9e-10	0.0066245	0.00105853	42452	0.000921725	39.1633	T	C
	rs4765939	0.583272	2e-09	-0.00627707	0.00104601	42452	0.000847571	36.0099	G	C
	rs501701	0.530709	6.5e-09	0.0060623	0.00103722	42452	0.000804055	34.1596	A	G
	rs55818482	0.784998	1.4e-14	-0.00973113	0.00125942	42452	0.00140435	59.6987	T	C
	rs55960940	0.822172	2e-08	0.00762668	0.00135164	42452	0.00074942	31.8367	T	C
	rs57746981	0.644468	2.2e-10	0.00680998	0.00107584	42452	0.000942949	40.066	C	T
	rs62055936	0.777484	4.4e-11	0.00819979	0.00124114	42452	0.00102712	43.6459	T	A
	rs62519825	0.88741	3.8e-09	-0.0094794	0.00162829	42452	0.000797725	33.8905	T	C
	rs6741951	0.710788	2.7e-09	0.00681617	0.00114107	42452	0.000839834	35.6809	G	A
	rs6897863	0.584415	7.6e-10	0.00645716	0.00104732	42452	0.000894618	38.0105	A	C
	rs6923811	0.678973	9.1e-10	0.00677376	0.00110514	42452	0.000884184	37.5668	T	C
	rs7476897	0.679434	2.7e-11	0.00743007	0.00110192	42452	0.00106985	45.4637	G	A
	rs7598712	0.555254	2.2e-08	0.00579387	0.00104191	42452	0.000727885	30.9212	G	T
	rs7607363	0.561234	8e-09	-0.0060244	0.00103841	42452	0.000792223	33.6565	A	G
	rs7837226	0.472852	2e-08	-0.00574201	0.00103269	42452	0.000727736	30.9149	A	G
	rs8015449	0.538612	1.9e-09	0.00619154	0.00103462	42452	0.000842891	35.8109	A	G
	rs811483	0.832603	2e-08	0.00778315	0.00137756	42452	0.00075139	31.9205	C	T
	rs825127	0.530794	9.5e-09	0.00591296	0.00103275	42452	0.000771589	32.7793	T	G
	rs843372	0.230053	2.2e-11	0.00816368	0.00122597	42452	0.00104342	44.3396	C	T
	rs886114	0.357313	1.9e-08	0.00604278	0.00107429	42452	0.000744747	31.6381	C	T
	rs960986	0.636525	1.5e-11	0.00716034	0.00106799	42452	0.00105773	44.9482	C	T
	rs9712275	0.485882	1.3e-08	-0.00588405	0.0010319	42452	0.000765327	32.513	C	T
short sleep	rs11763750	0.814346	5.1e-09	0.00721224	0.00123366	106192	0.000321749	34.1776	G	A
graves(outcome)	rs1229762	0.335499	1e-12	-0.00723933	0.00101656	106192	0.000477344	50.7134	C	T
	rs12518468	0.671544	8.5e-09	-0.00588504	0.00102098	106192	0.000312778	33.2243	T	C
	rs12567114	0.7246	4.1e-09	0.00632465	0.00107682	106192	0.000324754	34.4968	G	A
	rs12661667	0.736505	2.8e-08	-0.00602193	0.00108717	106192	0.000288841	30.6809	C	T
	rs12963463	0.299425	1.9e-11	0.00711437	0.0010601	106192	0.000423939	45.0372	C	T
	rs13107325	0.925472	2.5e-13	-0.0132682	0.0018282	106192	0.000495758	52.6706	C	T
	rs1380703	0.616469	1.6e-11	-0.00676427	0.0010046	106192	0.000426755	45.3364	A	G
	rs1607227	0.704938	1.5e-09	0.0063693	0.00105472	106192	0.000343296	36.4671	G	T
	rs17005118	0.735064	2.5e-09	-0.00648249	0.00108701	106192	0.000334795	35.5638	G	A
	rs17388803	0.894352	6.5e-10	-0.00982621	0.00158706	106192	0.000360858	38.3334	A	C
	rs2014830	0.698128	2.7e-08	0.00578646	0.00105038	106192	0.000285705	30.3476	C	T
	rs205024	0.616724	2.7e-08	0.00551041	0.000986026	106192	0.000294016	31.2308	C	T
	rs2517827	0.688933	5.7e-09	-0.00592859	0.00103615	106192	0.000308199	32.7378	C	A
	rs2820313	0.658888	2.3e-09	-0.00600641	0.00101025	106192	0.000332764	35.3479	A	G
	rs2863957	0.781508	2.6e-18	0.0101896	0.0011609	106192	0.000724966	77.04	C	A
	rs3776864	0.66721	1.7e-08	0.00572403	0.00101927	106192	0.000296896	31.5368	A	C
	rs4585442	0.688977	8.1e-10	-0.00634685	0.00103625	106192	0.000353136	37.5128	A	G
	rs5757675	0.259528	2.7e-09	0.00645515	0.00109902	106192	0.000324765	34.498	G	T
	rs59779556	0.553827	2e-08	0.00549133	0.000965961	106192	0.000304237	32.3168	T	G
	rs60882754	0.938985	1.8e-08	0.011304	0.00200145	106192	0.000300298	31.8982	A	T
	rs7524118	0.291624	4.9e-08	-0.0057622	0.00105376	106192	0.0002815	29.901	T	C
	rs77217059	0.846726	6.4e-09	0.0077829	0.00134148	106192	0.000316873	33.6594	G	A
	rs7939345	0.207569	4e-08	0.00649836	0.0011818	106192	0.000284645	30.2351	T	G
	rs9321171	0.540122	4.2e-08	0.00535425	0.000966062	106192	0.000289181	30.717	C	T
long sleep	rs10899257	0.855527	4.6e-08	-0.00563809	0.00103128	34184	0.000873591	29.8872	G	A
graves(outcome)	rs146467757	0.772153	8.1e-11	0.00563786	0.000869897	34184	0.00122726	42.0018	G	T
	rs147114641	0.77403	4.9e-11	0.00568908	0.000867588	34184	0.00125629	42.9964	C	A
	rs17817288	0.518127	8.9e-09	0.00418824	0.000726521	34184	0.00097123	33.2308	A	G
	rs6737318	0.778159	3.4e-13	-0.00638002	0.000876506	34184	0.00154753	52.9796	A	G
	rs7534398	0.798618	2.1e-08	-0.00507915	0.000908499	34184	0.00091351	31.2542	T	A
	rs75458655	0.977027	5.4e-12	-0.0167308	0.00242295	34184	0.00139289	47.6781	C	T
insominia	rs10156602	0.637771	3.4e-12	0.0101122	0.00144819	453379	0.000107531	48.7571	A	G
graves(outcome)	rs10838708	0.540565	2.5e-09	0.00840241	0.00140024	453379	7.94158e-05	36.0082	G	A
	rs10947690	0.738436	3.5e-08	-0.00868595	0.0015737	453379	6.71893e-05	30.4641	A	G
	rs11097861	0.284352	1.7e-09	-0.00916107	0.00153452	453379	7.86053e-05	35.6406	A	G
	rs11184946	0.582984	2.9e-10	-0.00878653	0.00139968	453379	8.69117e-05	39.4072	C	T
	rs113851554	0.942793	1.3e-41	-0.0413744	0.00307399	453379	0.000399414	181.158	G	T
	rs11635495	0.485702	6.8e-09	-0.00813358	0.00138626	453379	7.59241e-05	34.4249	T	C
	rs11673344	0.619812	9e-10	-0.00868506	0.00142888	453379	8.14812e-05	36.9447	A	G
	rs11804386	0.666568	2.6e-08	-0.00805764	0.00146423	453379	6.67893e-05	30.2827	G	A
	rs12405761	0.570539	2.6e-11	0.00923926	0.00139853	453379	9.6256e-05	43.6444	A	C
	rs12424599	0.749718	3.3e-09	-0.0094136	0.00159706	453379	7.66257e-05	34.743	A	G
	rs1430205	0.541669	3.6e-08	-0.00769252	0.0013907	453379	6.74807e-05	30.5963	C	T
	rs1544637	0.487251	3e-08	0.00767466	0.00138704	453379	6.75227e-05	30.6153	T	C
	rs1592757	0.644161	4.6e-10	-0.00903752	0.00144358	453379	8.64406e-05	39.1936	G	C
	rs17139246	0.610884	4.1e-08	-0.00777532	0.00142927	453379	6.52707e-05	29.5942	T	C
	rs17151854	0.846784	2.4e-08	-0.010705	0.00192286	453379	6.83576e-05	30.9939	G	T
	rs17669584	0.80454	3.6e-08	-0.00964647	0.00178391	453379	6.44914e-05	29.2408	A	G
	rs1942262	0.707539	1.1e-13	-0.0111508	0.00152288	453379	0.000118241	53.6141	G	A
	rs2100842	0.568288	3.6e-08	-0.00771125	0.00139837	453379	6.70679e-05	30.4091	T	G
	rs2296580	0.702012	8.7e-12	0.0103125	0.00151028	453379	0.000102827	46.6242	G	T
	rs28061	0.692321	2.1e-08	0.00836258	0.00150548	453379	6.80518e-05	30.8552	A	G
	rs2956278	0.785194	1.3e-08	-0.00952347	0.00168476	453379	7.04729e-05	31.9531	A	G
	rs3104778	0.589631	4.2e-08	0.0078046	0.00141099	453379	6.74781e-05	30.5951	A	G
	rs314280	0.453284	3.5e-10	-0.00863865	0.00138926	453379	8.52759e-05	38.6654	A	G
	rs324017	0.294978	1.1e-10	0.00967624	0.00151903	453379	8.94912e-05	40.5769	A	C
	rs35881094	0.573415	3e-15	-0.0110528	0.00140168	453379	0.000137128	62.1792	T	G
	rs3824081	0.475638	1.1e-08	0.00801355	0.0013892	453379	7.33883e-05	33.275	T	C
	rs4577309	0.46879	3.7e-09	0.00811816	0.00138836	453379	7.54079e-05	34.1908	A	G
	rs4683301	0.400402	4.6e-08	-0.0076331	0.00141475	453379	6.42027e-05	29.1099	A	T
	rs4688760	0.309505	1e-12	-0.0107674	0.00149946	453379	0.000113721	51.5644	C	T
	rs4751	0.575309	1.6e-08	-0.00772701	0.00139656	453379	6.7517e-05	30.6127	G	T
	rs4886140	0.332401	3.1e-10	-0.00924246	0.00148079	453379	8.59191e-05	38.9571	A	G
	rs4886860	0.234173	6.1e-12	0.0112372	0.00163281	453379	0.000104457	47.3634	G	C
	rs62158170	0.785192	5.7e-13	0.0120517	0.00168292	453379	0.000113099	51.2823	A	G
	rs6593005	0.258967	8.6e-09	-0.00903102	0.00157978	453379	7.20755e-05	32.6797	A	G
	rs6664467	0.86353	4.5e-08	0.0112654	0.00201555	453379	6.88993e-05	31.2395	G	A
	rs6932158	0.509426	2.8e-08	-0.00776019	0.00138432	453379	6.93075e-05	31.4246	T	C
	rs7711696	0.695476	9.9e-12	-0.0101773	0.00150096	453379	0.000101396	45.9753	G	T
	rs9845387	0.959258	2.1e-08	0.0196529	0.00350129	453379	6.94873e-05	31.5061	C	A
	rs9894577	0.682406	1.5e-16	-0.0123638	0.00148745	453379	0.000152367	69.0903	G	A
graves(exposure)	rs10944479	0.1869	2.42293e-09	0.18904	0.0316833	4462	0.00791527	35.5838	A	G
Daytime nap	rs139805598	0.0179	2.48485e-11	-0.475011	0.0711705	4462	0.0098847	44.5259	T	C
	rs148149244	0.0308	4.78024e-09	0.336126	0.0574118	4462	0.0076234	34.2616	T	C
	rs148485311	0.0199	1.52079e-08	0.263757	0.0466068	4462	0.00712646	32.0121	T	C
	rs149147978	0.0139	1.55486e-09	0.423251	0.0700913	4462	0.00810594	36.4479	C	G
	rs17189819	0.1123	2.32375e-08	-0.208083	0.0372508	4462	0.00694458	31.1894	T	C
	rs1894240	0.4642	1.22659e-12	-0.156814	0.0220791	4462	0.0111788	50.4211	G	A
	rs2076311	0.2773	1.11429e-19	0.220082	0.0242456	4462	0.0181312	82.3585	A	C
	rs2281917	0.1918	1.15252e-08	-0.183962	0.0322366	4462	0.00724553	32.5509	C	G
	rs2466075	0.4891	9.09243e-09	-0.126217	0.0219629	4462	0.00734724	33.0112	G	A
	rs2745213	0.5408	4.23809e-08	0.117195	0.0213835	4462	0.00668678	30.0238	A	G
	rs3746522	0.2197	1.29003e-08	-0.152818	0.0268697	4462	0.00719709	32.3317	T	C
	rs3811019	0.0736	1.20843e-08	0.190731	0.0334702	4462	0.00722515	32.4587	G	C
	rs499606	0.0676	4.26796e-10	-0.296258	0.0474476	4462	0.00866172	38.9688	T	C
	rs55646648	0.2455	9.67186e-10	0.144808	0.0236818	4462	0.00831002	37.3733	C	T
	rs7090504	0.1918	3.99853e-08	0.135172	0.0246173	4462	0.00671179	30.1369	A	T
	rs72690932	0.1769	1.0174e-09	0.203763	0.0333674	4462	0.00828823	37.2744	G	C
	rs73398264	0.2753	7.86303e-10	0.14037	0.0228331	4462	0.00839897	37.7767	C	T
	rs75380468	0.2505	9.7726e-09	0.140469	0.0244949	4462	0.00731629	32.8712	C	T
	rs7552539	0.1143	8.49493e-10	0.195761	0.0319068	4462	0.00836581	37.6263	G	A
	rs79476982	0.0149	1.97201e-10	-0.342891	0.053884	4462	0.00899372	40.476	A	C
	rs9265481	0.7068	1.13972e-15	0.21462	0.0267914	4462	0.0141781	64.1438	G	A
	rs9273154	0.2127	3.59335e-24	-0.262699	0.0259019	4462	0.0225334	102.816	A	G
	rs9865818	0.4433	3.07546e-08	-0.124866	0.0225509	4462	0.00682429	30.6454	G	A
graves(exposure)	rs10944479	0.1869	2.42293e-09	0.18904	0.0316833	4462	0.00791527	35.5838	A	G
getting up	rs139805598	0.0179	2.48485e-11	-0.475011	0.0711705	4462	0.0098847	44.5259	T	C
	rs148149244	0.0308	4.78024e-09	0.336126	0.0574118	4462	0.0076234	34.2616	T	C
	rs148485311	0.0199	1.52079e-08	0.263757	0.0466068	4462	0.00712646	32.0121	T	C
	rs149147978	0.0139	1.55486e-09	0.423251	0.0700913	4462	0.00810594	36.4479	C	G
	rs17189819	0.1123	2.32375e-08	-0.208083	0.0372508	4462	0.00694458	31.1894	T	C
	rs1894240	0.4642	1.22659e-12	-0.156814	0.0220791	4462	0.0111788	50.4211	G	A
	rs2076311	0.2773	1.11429e-19	0.220082	0.0242456	4462	0.0181312	82.3585	A	C
	rs2281917	0.1918	1.15252e-08	-0.183962	0.0322366	4462	0.00724553	32.5509	C	G
	rs2466075	0.4891	9.09243e-09	-0.126217	0.0219629	4462	0.00734724	33.0112	G	A
	rs2745213	0.5408	4.23809e-08	0.117195	0.0213835	4462	0.00668678	30.0238	A	G
	rs3746522	0.2197	1.29003e-08	-0.152818	0.0268697	4462	0.00719709	32.3317	T	C
	rs3811019	0.0736	1.20843e-08	0.190731	0.0334702	4462	0.00722515	32.4587	G	C
	rs499606	0.0676	4.26796e-10	-0.296258	0.0474476	4462	0.00866172	38.9688	T	C
	rs55646648	0.2455	9.67186e-10	0.144808	0.0236818	4462	0.00831002	37.3733	C	T
	rs7090504	0.1918	3.99853e-08	0.135172	0.0246173	4462	0.00671179	30.1369	A	T
	rs72690932	0.1769	1.0174e-09	0.203763	0.0333674	4462	0.00828823	37.2744	G	C
	rs73398264	0.2753	7.86303e-10	0.14037	0.0228331	4462	0.00839897	37.7767	C	T
	rs75380468	0.2505	9.7726e-09	0.140469	0.0244949	4462	0.00731629	32.8712	C	T
	rs7552539	0.1143	8.49493e-10	0.195761	0.0319068	4462	0.00836581	37.6263	G	A
	rs9265481	0.7068	1.13972e-15	0.21462	0.0267914	4462	0.0141781	64.1438	G	A
	rs9865818	0.4433	3.07546e-08	-0.124866	0.0225509	4462	0.00682429	30.6454	G	A
graves(exposure)	rs10199135	0.143784	3.12925e-09	-0.188116	0.0317512	4462	0.00780546	35.0862	G	A
sleep duration	rs11256516	0.317457	5.69128e-09	0.132048	0.022667	4462	0.00754841	33.922	G	A
	rs11571297	0.37456	9.88325e-32	-0.262085	0.0223592	4462	0.0298725	137.334	C	T
	rs12208994	0.227233	6.83235e-09	0.145765	0.0251537	4462	0.00746994	33.5667	G	T
	rs17767904	0.311583	5.62989e-14	0.171135	0.0227682	4462	0.0125033	56.471	A	G
	rs1985791	0.454532	1.9485e-15	-0.175988	0.0221519	4462	0.0139481	63.0884	T	G
	rs2160215	0.296134	1.64059e-42	0.306245	0.0224107	4462	0.0401691	186.652	C	T
	rs2281389	0.163543	2.19786e-13	-0.2213	0.0301655	4462	0.011918	53.7956	G	A
	rs2466074	0.415274	2.81112e-10	-0.138502	0.0219536	4462	0.00884126	39.7838	T	C
	rs2476601	0.855704	1.76401e-31	-0.328613	0.0281531	4462	0.0296295	136.183	G	A
	rs2647004	0.100239	1.79061e-138	0.724014	0.028904	4462	0.123284	627.167	C	T
	rs2792043	0.501178	1.51541e-08	0.121001	0.021379	4462	0.00712799	32.019	C	A
	rs4338740	0.31288	5.99405e-10	0.140786	0.022742	4462	0.00851565	38.306	C	T
	rs6065926	0.728487	3.29079e-11	0.163297	0.024619	4462	0.00976393	43.9765	G	A
	rs60946162	0.409424	1.37373e-12	-0.155383	0.0219261	4462	0.01113	50.1984	T	C
	rs61734579	0.0389118	1.55418e-11	-0.425381	0.063087	4462	0.0100866	45.4445	C	A
	rs72891915	0.0398985	8.6139e-28	0.510963	0.0467639	4462	0.0260592	119.334	A	G
	rs72928038	0.113825	2.51241e-10	0.202624	0.0320293	4462	0.00888954	40.003	A	G
	rs73744913	0.0780032	4.1639e-18	0.314337	0.0362381	4462	0.0165832	75.2082	T	C
	rs75127309	0.0582667	7.73215e-11	0.276978	0.0425746	4462	0.00939636	42.3053	G	A
	rs7940871	0.308396	1.72822e-11	0.152596	0.022683	4462	0.0100409	45.2367	T	C
	rs80054410	0.28246	5.47772e-11	0.15227	0.0232213	4462	0.00954467	42.9795	C	T
graves(exposure)	rs10199135	0.143784	3.12925e-09	-0.188116	0.0317512	4462	0.00780546	35.0862	G	A
daytime sleepiness	rs11256516	0.317457	5.69128e-09	0.132048	0.022667	4462	0.00754841	33.922	G	A
	rs11571297	0.37456	9.88325e-32	-0.262085	0.0223592	4462	0.0298725	137.334	C	T
	rs12208994	0.227233	6.83235e-09	0.145765	0.0251537	4462	0.00746994	33.5667	G	T
	rs17767904	0.311583	5.62989e-14	0.171135	0.0227682	4462	0.0125033	56.471	A	G
	rs1985791	0.454532	1.9485e-15	-0.175988	0.0221519	4462	0.0139481	63.0884	T	G
	rs2160215	0.296134	1.64059e-42	0.306245	0.0224107	4462	0.0401691	186.652	C	T
	rs2281389	0.163543	2.19786e-13	-0.2213	0.0301655	4462	0.011918	53.7956	G	A
	rs2466074	0.415274	2.81112e-10	-0.138502	0.0219536	4462	0.00884126	39.7838	T	C
	rs2476601	0.855704	1.76401e-31	-0.328613	0.0281531	4462	0.0296295	136.183	G	A
	rs2647004	0.100239	1.79061e-138	0.724014	0.028904	4462	0.123284	627.167	C	T
	rs2792043	0.501178	1.51541e-08	0.121001	0.021379	4462	0.00712799	32.019	C	A
	rs4338740	0.31288	5.99405e-10	0.140786	0.022742	4462	0.00851565	38.306	C	T
	rs6065926	0.728487	3.29079e-11	0.163297	0.024619	4462	0.00976393	43.9765	G	A
	rs60946162	0.409424	1.37373e-12	-0.155383	0.0219261	4462	0.01113	50.1984	T	C
	rs61734579	0.0389118	1.55418e-11	-0.425381	0.063087	4462	0.0100866	45.4445	C	A
	rs72891915	0.0398985	8.6139e-28	0.510963	0.0467639	4462	0.0260592	119.334	A	G
	rs72928038	0.113825	2.51241e-10	0.202624	0.0320293	4462	0.00888954	40.003	A	G
	rs73744913	0.0780032	4.1639e-18	0.314337	0.0362381	4462	0.0165832	75.2082	T	C
	rs75127309	0.0582667	7.73215e-11	0.276978	0.0425746	4462	0.00939636	42.3053	G	A
	rs7940871	0.308396	1.72822e-11	0.152596	0.022683	4462	0.0100409	45.2367	T	C
	rs80054410	0.28246	5.47772e-11	0.15227	0.0232213	4462	0.00954467	42.9795	C	T
graves(exposure)	rs10199135	0.143784	3.12925e-09	-0.188116	0.0317512	4462	0.00780546	35.0862	G	A
short sleep	rs11256516	0.317457	5.69128e-09	0.132048	0.022667	4462	0.00754841	33.922	G	A
	rs11571297	0.37456	9.88325e-32	-0.262085	0.0223592	4462	0.0298725	137.334	C	T
	rs12208994	0.227233	6.83235e-09	0.145765	0.0251537	4462	0.00746994	33.5667	G	T
	rs17767904	0.311583	5.62989e-14	0.171135	0.0227682	4462	0.0125033	56.471	A	G
	rs1985791	0.454532	1.9485e-15	-0.175988	0.0221519	4462	0.0139481	63.0884	T	G
	rs2160215	0.296134	1.64059e-42	0.306245	0.0224107	4462	0.0401691	186.652	C	T
	rs2281389	0.163543	2.19786e-13	-0.2213	0.0301655	4462	0.011918	53.7956	G	A
	rs2466074	0.415274	2.81112e-10	-0.138502	0.0219536	4462	0.00884126	39.7838	T	C
	rs2476601	0.855704	1.76401e-31	-0.328613	0.0281531	4462	0.0296295	136.183	G	A
	rs2647004	0.100239	1.79061e-138	0.724014	0.028904	4462	0.123284	627.167	C	T
	rs2792043	0.501178	1.51541e-08	0.121001	0.021379	4462	0.00712799	32.019	C	A
	rs4338740	0.31288	5.99405e-10	0.140786	0.022742	4462	0.00851565	38.306	C	T
	rs6065926	0.728487	3.29079e-11	0.163297	0.024619	4462	0.00976393	43.9765	G	A
	rs60946162	0.409424	1.37373e-12	-0.155383	0.0219261	4462	0.01113	50.1984	T	C
	rs61734579	0.0389118	1.55418e-11	-0.425381	0.063087	4462	0.0100866	45.4445	C	A
	rs72891915	0.0398985	8.6139e-28	0.510963	0.0467639	4462	0.0260592	119.334	A	G
	rs72928038	0.113825	2.51241e-10	0.202624	0.0320293	4462	0.00888954	40.003	A	G
	rs73744913	0.0780032	4.1639e-18	0.314337	0.0362381	4462	0.0165832	75.2082	T	C
	rs75127309	0.0582667	7.73215e-11	0.276978	0.0425746	4462	0.00939636	42.3053	G	A
	rs7940871	0.308396	1.72822e-11	0.152596	0.022683	4462	0.0100409	45.2367	T	C
	rs80054410	0.28246	5.47772e-11	0.15227	0.0232213	4462	0.00954467	42.9795	C	T
graves(exposure)	rs10199135	0.143784	3.12925e-09	-0.188116	0.0317512	4462	0.00780546	35.0862	G	A
long sleep	rs11256516	0.317457	5.69128e-09	0.132048	0.022667	4462	0.00754841	33.922	G	A
	rs11571297	0.37456	9.88325e-32	-0.262085	0.0223592	4462	0.0298725	137.334	C	T
	rs12208994	0.227233	6.83235e-09	0.145765	0.0251537	4462	0.00746994	33.5667	G	T
	rs17767904	0.311583	5.62989e-14	0.171135	0.0227682	4462	0.0125033	56.471	A	G
	rs1985791	0.454532	1.9485e-15	-0.175988	0.0221519	4462	0.0139481	63.0884	T	G
	rs2160215	0.296134	1.64059e-42	0.306245	0.0224107	4462	0.0401691	186.652	C	T
	rs2281389	0.163543	2.19786e-13	-0.2213	0.0301655	4462	0.011918	53.7956	G	A
	rs2466074	0.415274	2.81112e-10	-0.138502	0.0219536	4462	0.00884126	39.7838	T	C
	rs2476601	0.855704	1.76401e-31	-0.328613	0.0281531	4462	0.0296295	136.183	G	A
	rs2647004	0.100239	1.79061e-138	0.724014	0.028904	4462	0.123284	627.167	C	T
	rs2792043	0.501178	1.51541e-08	0.121001	0.021379	4462	0.00712799	32.019	C	A
	rs4338740	0.31288	5.99405e-10	0.140786	0.022742	4462	0.00851565	38.306	C	T
	rs6065926	0.728487	3.29079e-11	0.163297	0.024619	4462	0.00976393	43.9765	G	A
	rs60946162	0.409424	1.37373e-12	-0.155383	0.0219261	4462	0.01113	50.1984	T	C
	rs61734579	0.0389118	1.55418e-11	-0.425381	0.063087	4462	0.0100866	45.4445	C	A
	rs72891915	0.0398985	8.6139e-28	0.510963	0.0467639	4462	0.0260592	119.334	A	G
	rs72928038	0.113825	2.51241e-10	0.202624	0.0320293	4462	0.00888954	40.003	A	G
	rs73744913	0.0780032	4.1639e-18	0.314337	0.0362381	4462	0.0165832	75.2082	T	C
	rs75127309	0.0582667	7.73215e-11	0.276978	0.0425746	4462	0.00939636	42.3053	G	A
	rs7940871	0.308396	1.72822e-11	0.152596	0.022683	4462	0.0100409	45.2367	T	C
	rs80054410	0.28246	5.47772e-11	0.15227	0.0232213	4462	0.00954467	42.9795	C	T
graves(exposure)	rs10199135	0.143784	3.12925e-09	-0.188116	0.0317512	4462	0.00780546	35.0862	G	A
insominia	rs11256516	0.317457	5.69128e-09	0.132048	0.022667	4462	0.00754841	33.922	G	A
	rs11571297	0.37456	9.88325e-32	-0.262085	0.0223592	4462	0.0298725	137.334	C	T
	rs12208994	0.227233	6.83235e-09	0.145765	0.0251537	4462	0.00746994	33.5667	G	T
	rs17767904	0.311583	5.62989e-14	0.171135	0.0227682	4462	0.0125033	56.471	A	G
	rs1985791	0.454532	1.9485e-15	-0.175988	0.0221519	4462	0.0139481	63.0884	T	G
	rs2160215	0.296134	1.64059e-42	0.306245	0.0224107	4462	0.0401691	186.652	C	T
	rs2281389	0.163543	2.19786e-13	-0.2213	0.0301655	4462	0.011918	53.7956	G	A
	rs2466074	0.415274	2.81112e-10	-0.138502	0.0219536	4462	0.00884126	39.7838	T	C
	rs2476601	0.855704	1.76401e-31	-0.328613	0.0281531	4462	0.0296295	136.183	G	A
	rs2647004	0.100239	1.79061e-138	0.724014	0.028904	4462	0.123284	627.167	C	T
	rs2792043	0.501178	1.51541e-08	0.121001	0.021379	4462	0.00712799	32.019	C	A
	rs4338740	0.31288	5.99405e-10	0.140786	0.022742	4462	0.00851565	38.306	C	T
	rs6065926	0.728487	3.29079e-11	0.163297	0.024619	4462	0.00976393	43.9765	G	A
	rs60946162	0.409424	1.37373e-12	-0.155383	0.0219261	4462	0.01113	50.1984	T	C
	rs61734579	0.0389118	1.55418e-11	-0.425381	0.063087	4462	0.0100866	45.4445	C	A
	rs72891915	0.0398985	8.6139e-28	0.510963	0.0467639	4462	0.0260592	119.334	A	G
	rs72928038	0.113825	2.51241e-10	0.202624	0.0320293	4462	0.00888954	40.003	A	G
	rs73744913	0.0780032	4.1639e-18	0.314337	0.0362381	4462	0.0165832	75.2082	T	C
	rs75127309	0.0582667	7.73215e-11	0.276978	0.0425746	4462	0.00939636	42.3053	G	A
	rs7940871	0.308396	1.72822e-11	0.152596	0.022683	4462	0.0100409	45.2367	T	C
	rs80054410	0.28246	5.47772e-11	0.15227	0.0232213	4462	0.00954467	42.9795	C	T

## Sheet: hypothyroidism
Supplementary Table 3.The instrumental variable extracted in Mendelian randomization analysis is the sleep characteristics as exposure and hypothyroidism as the outcome.
Name	SNP	EAF	p-value	beta	SE	N	R2	F	effect_allele.exposure	other_allele.exposure
Daytime nap	rs1001484	0.2266	1.47503e-16	-0.0756447	0.00915961	452633	0.000150658	68.2026	G	A
HT(outcome)	rs10035355	0.3787	7.76962e-14	0.0592977	0.00793371	452633	0.000123402	55.8626	A	G
	rs10161218	0.8221	1.19072e-08	-0.0547808	0.0096089	452633	7.18012e-05	32.5018	A	G
	rs10800596	0.6362	3.16177e-08	-0.0461178	0.0083362	452633	6.76122e-05	30.6055	G	A
	rs10817378	0.1282	7.59626e-14	-0.0710086	0.00949677	452633	0.000123501	55.9073	T	C
	rs10817674	0.339	6.71321e-10	0.0491956	0.00796987	452633	8.41719e-05	38.102	A	C
	rs10929817	0.4125	2.46661e-11	-0.0537948	0.00805875	452633	9.84365e-05	44.5598	C	T
	rs10982748	0.2525	2.62785e-16	0.0760897	0.00929137	452633	0.000148143	67.0641	T	A
	rs11033028	0.2962	3.7921e-10	0.0531824	0.0084924	452633	8.66346e-05	39.2169	T	C
	rs11073333	0.7893	2.06495e-08	-0.055886	0.00996813	452633	6.94388e-05	31.4323	A	G
	rs111332255	0.0209	1.80747e-09	0.112812	0.0187575	452633	7.99061e-05	36.1709	A	G
	rs111352680	0.2604	7.12525e-11	-0.0550579	0.00844707	452633	9.38513e-05	42.484	A	G
	rs11255795	0.1849	4.71987e-08	-0.064654	0.011838	452633	6.5896e-05	29.8286	A	G
	rs11256497	0.4105	2.51779e-08	-0.047242	0.00847841	452633	6.85886e-05	31.0474	A	G
	rs115648382	0.0785	1.29673e-08	-0.0570878	0.0100392	452633	7.1435e-05	32.336	T	C
	rs11573988	0.1501	4.69019e-10	0.0775148	0.0124439	452633	8.57182e-05	38.802	T	G
	rs11667267	0.6113	1.47191e-08	-0.0454312	0.00801991	452633	7.08912e-05	32.0898	A	G
	rs11830037	0.0984	2.35396e-13	0.0996828	0.0136049	452633	0.000118591	53.6844	A	C
	rs11845823	0.2425	3.11028e-16	0.078381	0.00959496	452633	0.000147409	66.7319	G	A
	rs12119215	0.0606	2.59424e-08	-0.108868	0.0195566	452633	6.84601e-05	30.9893	A	C
	rs1212275	0.8738	1.36741e-15	0.0953961	0.0119419	452633	0.000140964	63.8135	C	T
	rs12139884	0.0586	1.39778e-08	-0.0788137	0.0138912	452633	7.11126e-05	32.1901	T	C
	rs1216538	0.5537	3.98291e-08	0.0432514	0.0078759	452633	6.66231e-05	30.1577	G	T
	rs12167058	0.3588	1.36877e-08	-0.045893	0.00808367	452633	7.12031e-05	32.231	T	C
	rs12210436	0.5805	6.30072e-10	0.0505563	0.00817703	452633	8.44455e-05	38.2259	G	A
	rs12212737	0.3519	1.86307e-10	0.0578761	0.00908256	452633	8.97009e-05	40.605	A	G
	rs1233417	0.7584	2.74536e-08	-0.0538159	0.00968444	452633	6.82176e-05	30.8795	T	C
	rs12563037	0.2763	7.3636e-09	-0.0466797	0.0080727	452633	7.38653e-05	33.4362	C	G
	rs12609574	0.3579	5.58316e-10	-0.0518782	0.00836506	452633	8.49667e-05	38.4618	T	G
	rs12618060	0.165	1.33767e-09	0.0567997	0.00936855	452633	8.12018e-05	36.7575	G	A
	rs1265566	0.6839	5.79963e-21	0.0768944	0.00818585	452633	0.000194909	88.2389	T	C
	rs12697870	0.4622	8.93162e-10	-0.0480393	0.00784005	452633	8.29418e-05	37.5451	C	T
	rs12749014	0.7038	9.78476e-10	-0.0497696	0.00814175	452633	8.25488e-05	37.3672	T	C
	rs12922725	0.7256	2.48702e-08	-0.0494931	0.00887899	452633	6.86414e-05	31.0714	G	A
	rs12947697	0.0656	2.37892e-08	0.0830576	0.0148798	452633	6.88317e-05	31.1575	T	C
	rs13030651	0.5994	1.47357e-08	0.0452446	0.00798724	452633	7.08864e-05	32.0877	A	G
	rs13090803	0.1859	1.35319e-09	0.0677237	0.0111738	452633	8.11518e-05	36.7348	T	G
	rs13111210	0.5537	2.31473e-12	0.0553202	0.00788703	452633	0.000108679	49.197	G	T
	rs13212021	0.4682	6.97847e-10	-0.0481993	0.00781622	452633	8.4005e-05	38.0265	A	G
	rs13409045	0.4145	8.39247e-09	-0.0454489	0.00788991	452633	7.33035e-05	33.1819	T	C
	rs140367581	0.0119	2.02428e-08	0.143293	0.0255429	452633	6.95237e-05	31.4708	T	A
	rs141686764	0.0239	3.32966e-08	-0.164372	0.0297604	452633	6.73911e-05	30.5054	G	A
	rs142174850	0.0646	2.83296e-09	-0.0899862	0.0151466	452633	7.79725e-05	35.2955	A	G
	rs142997491	0.0119	6.90892e-09	0.150234	0.0259332	452633	7.41388e-05	33.56	G	A
	rs147132367	0.0139	3.06768e-08	-0.149535	0.0270038	452633	6.77424e-05	30.6644	C	T
	rs147857072	0.0109	3.9232e-08	-0.194558	0.0354111	452633	6.66875e-05	30.1868	C	T
	rs150031259	0.0219	2.33115e-08	0.107467	0.0192406	452633	6.89187e-05	31.1969	G	T
	rs150398674	0.0427	2.63609e-09	0.104056	0.0174802	452633	7.82819e-05	35.4356	T	C
	rs151234	0.1372	4.81948e-13	0.0851282	0.0117738	452633	0.000115483	52.2771	C	G
	rs1545749	0.6988	2.45827e-09	-0.0499446	0.00837406	452633	7.85823e-05	35.5716	G	A
	rs17531680	0.0785	3.66092e-08	-0.100942	0.0183315	452633	6.69842e-05	30.3212	T	C
	rs17582815	0.3479	1.08966e-09	-0.0530629	0.00870499	452633	8.2085e-05	37.1572	G	C
	rs17602709	0.3499	7.4114e-11	-0.0575835	0.00884256	452633	9.36814e-05	42.4071	A	G
	rs1775589	0.1461	1.86488e-08	-0.0658956	0.0117167	452633	6.98756e-05	31.6301	C	T
	rs1790604	0.5239	1.47123e-08	-0.0446083	0.00787452	452633	7.08935e-05	32.0909	G	A
	rs1922792	0.6252	4.64633e-08	-0.0435302	0.00796622	452633	6.59632e-05	29.859	A	G
	rs1934807	0.5199	1.23055e-11	0.0533262	0.00786921	452633	0.000101445	45.9216	C	T
	rs1951377	0.4583	8.62542e-09	0.0454346	0.00789376	452633	7.31859e-05	33.1286	C	T
	rs1955189	0.2773	2.13865e-09	-0.0508321	0.00849054	452633	7.91817e-05	35.8429	C	A
	rs1957569	0.3817	4.82692e-08	-0.0462651	0.00847724	452633	6.57996e-05	29.7849	G	A
	rs2066623	0.3221	6.19541e-09	0.0489409	0.00842154	452633	7.46075e-05	33.7722	G	A
	rs2066797	0.0537	1.1467e-08	0.111098	0.0194653	452633	7.19636e-05	32.5753	C	T
	rs2069408	0.3201	2.25061e-15	0.0670679	0.00846101	452633	0.000138796	62.8323	G	A
	rs2074163	0.1799	3.11301e-08	0.0585599	0.01058	452633	6.7679e-05	30.6357	A	G
	rs2235544	0.5249	1.87197e-12	-0.0554078	0.0078663	452633	0.000109599	49.6134	A	C
	rs2236313	0.4384	1.93531e-09	-0.0474168	0.00789866	452633	7.96117e-05	36.0376	C	T
	rs2273669	0.1581	3.80925e-08	0.0580833	0.0105616	452633	6.68141e-05	30.2441	G	A
	rs2387397	0.7893	4.74308e-10	0.0618659	0.0099345	452633	8.56697e-05	38.7801	C	G
	rs2445607	0.3777	1.38427e-09	-0.049533	0.00817741	452633	8.10543e-05	36.6907	A	G
	rs244670	0.839	2.45188e-14	-0.06917	0.00907219	452633	0.000128413	58.1312	C	T
	rs2531993	0.8459	2.27615e-11	-0.0691686	0.0103436	452633	9.87837e-05	44.717	G	A
	rs2739156	0.2734	1.53479e-08	0.0501421	0.00886274	452633	7.07118e-05	32.0086	A	T
	rs28157	0.2952	4.52637e-10	-0.0526565	0.00844571	452633	8.58713e-05	38.8714	T	G
	rs2847258	0.4573	3.93441e-08	-0.0431775	0.00785936	452633	6.66754e-05	30.1814	T	C
	rs28683166	0.0577	3.50744e-08	0.101483	0.0184045	452633	6.71681e-05	30.4044	A	G
	rs2921077	0.4583	4.10932e-08	-0.0434573	0.00792137	452633	6.6489e-05	30.097	A	G
	rs2972337	0.3479	7.61115e-09	0.0500311	0.00866062	452633	7.37232e-05	33.3718	A	G
	rs3010251	0.1978	8.79995e-09	0.0526038	0.00914472	452633	7.30997e-05	33.0896	T	C
	rs30236	0.5676	2.62494e-09	-0.0471954	0.00792737	452633	7.82998e-05	35.4437	C	T
	rs3117159	0.6322	2.80802e-08	0.0455628	0.00820507	452633	6.81209e-05	30.8357	C	T
	rs3133584	0.7356	8.54575e-09	0.0487559	0.00846849	452633	7.32258e-05	33.1467	G	T
	rs3214051	0.6272	6.20998e-09	-0.0489129	0.0084173	452633	7.45972e-05	33.7675	A	G
	rs34185821	0.3022	3.44112e-14	0.0655658	0.00864921	452633	0.000126941	57.4645	G	A
	rs34451538	0.0308	3.3075e-11	-0.146087	0.022027	452633	9.71682e-05	43.9856	A	G
	rs34536443	0.0288	5.49655e-09	-0.136551	0.0234166	452633	7.51213e-05	34.0048	C	G
	rs35717611	0.2634	2.88669e-11	0.0538069	0.00808853	452633	9.7757e-05	44.2522	T	C
	rs35738535	0.3042	1.15542e-08	-0.0498877	0.00874275	452633	7.19306e-05	32.5603	G	A
	rs3899120	0.7028	2.16701e-10	-0.0553157	0.00871248	452633	8.90489e-05	40.3099	T	A
	rs3909640	0.4761	2.73955e-08	0.0438733	0.00789469	452633	6.82267e-05	30.8836	T	C
	rs3962622	0.4742	4.18533e-08	-0.0429024	0.00782485	452633	6.64104e-05	30.0614	C	T
	rs41278454	0.0209	2.03676e-08	0.104553	0.0186407	452633	6.9498e-05	31.4591	A	G
	rs41294609	0.0835	2.03559e-08	-0.068754	0.0122579	452633	6.95004e-05	31.4602	A	G
	rs4129579	0.326	9.45192e-09	-0.0470175	0.0081908	452633	7.27928e-05	32.9507	A	G
	rs421446	0.3082	5.38394e-12	-0.0606356	0.00879404	452633	0.000105024	47.5419	G	A
	rs4416711	0.0845	1.32739e-15	0.146024	0.0182712	452633	0.000141093	63.8723	T	C
	rs4432208	0.4533	1.73161e-09	-0.0473465	0.00786333	452633	8.00906e-05	36.2544	G	A
	rs4445669	0.5308	1.01118e-08	0.0451394	0.00787932	452633	7.25031e-05	32.8195	C	T
	rs4526642	0.165	1.48057e-08	-0.0594242	0.0104919	452633	7.08666e-05	32.0787	A	G
	rs4630674	0.3509	1.11501e-09	0.0486963	0.00799347	452633	8.19859e-05	37.1124	A	G
	rs4704408	0.7932	2.07826e-11	0.0710451	0.0106031	452633	9.91775e-05	44.8953	A	G
	rs4714699	0.4006	1.84374e-11	0.0563877	0.00839365	452633	9.9696e-05	45.13	C	T
	rs4728142	0.4493	4.2711e-08	0.0433392	0.00790968	452633	6.63237e-05	30.0222	A	G
	rs4741883	0.828	1.59269e-09	-0.0586531	0.00971932	452633	8.04506e-05	36.4173	T	C
	rs4743170	0.3509	1.62705e-16	-0.0689377	0.00835934	452633	0.000150231	68.0092	G	A
	rs4862615	0.1143	3.88687e-08	-0.0605705	0.011021	452633	6.67275e-05	30.205	T	C
	rs4979772	0.5934	2.67979e-13	-0.0592991	0.00811252	452633	0.000118029	53.4297	G	A
	rs56011703	0.1551	2.95114e-09	0.0840995	0.0141718	452633	7.77959e-05	35.2156	T	C
	rs56154925	0.1909	3.30354e-09	0.0628926	0.0106314	452633	7.73105e-05	34.9958	T	C
	rs61201527	0.1262	4.99724e-08	0.0641356	0.011765	452633	6.56508e-05	29.7175	C	A
	rs61916675	0.3171	9.4254e-11	0.0543359	0.00839048	452633	9.26432e-05	41.9371	G	A
	rs62362872	0.3797	6.50909e-09	0.0464843	0.00801023	452633	7.43951e-05	33.676	T	C
	rs6578121	0.8052	1.25794e-10	-0.0577111	0.00897227	452633	9.13962e-05	41.3725	C	T
	rs659964	0.1511	6.28058e-12	-0.0758368	0.0110338	452633	0.000104356	47.2398	C	G
	rs6723527	0.2525	2.89728e-08	0.0527658	0.00951158	452633	6.79867e-05	30.775	A	G
	rs6738874	0.7505	6.37529e-17	0.0715353	0.00855884	452633	0.000154311	69.8569	A	T
	rs6838080	0.2555	2.0096e-08	0.0501211	0.00893238	452633	6.95553e-05	31.4851	C	G
	rs6978504	0.329	4.81471e-09	-0.0528454	0.00902808	452633	7.5691e-05	34.2627	G	C
	rs6995041	0.3847	8.1255e-10	0.0489672	0.00797192	452633	8.33494e-05	37.7296	G	C
	rs7021104	0.2664	1.01789e-08	-0.0522931	0.00912983	452633	7.24746e-05	32.8066	A	C
	rs7095491	0.5229	2.07573e-09	-0.0469823	0.00784115	452633	7.93101e-05	35.901	C	T
	rs71508903	0.2197	4.3142e-15	0.0786846	0.0100293	452633	0.000135967	61.5512	T	C
	rs71641308	0.0537	1.46255e-08	0.0745947	0.0131656	452633	7.09182e-05	32.102	T	C
	rs72687906	0.0219	1.12486e-22	0.252612	0.0257765	452633	0.00021214	96.0413	G	A
	rs72690067	0.0129	2.46843e-08	0.226028	0.0405397	452633	6.86732e-05	31.0858	T	G
	rs72859111	0.0109	1.91995e-08	0.123472	0.0219738	452633	6.97509e-05	31.5736	G	T
	rs72918100	0.1312	2.78509e-08	-0.0617472	0.0111167	452633	6.81564e-05	30.8518	T	C
	rs73161818	0.2097	3.51399e-14	0.0738367	0.00974378	452633	0.000126849	57.4232	A	C
	rs7318162	0.2942	1.36248e-09	0.0528262	0.00871742	452633	8.11225e-05	36.7215	G	C
	rs73394715	0.0606	3.18721e-09	-0.11528	0.0194675	452633	7.74654e-05	35.066	A	G
	rs74352848	0.0328	3.37855e-09	0.0961783	0.0162682	452633	7.72139e-05	34.9521	T	C
	rs745814	0.3052	5.37069e-10	0.052626	0.0084773	452633	8.51339e-05	38.5375	T	C
	rs75380468	0.2505	5.29907e-18	-0.080012	0.00925342	452633	0.000165153	74.7659	C	T
	rs7585601	0.1223	3.48257e-09	0.060354	0.0102173	452633	7.70833e-05	34.893	C	T
	rs76428106	0.0139	7.81448e-13	0.24652	0.0344092	452633	0.000113386	51.3279	C	T
	rs7649812	0.2455	1.81945e-08	0.0489593	0.00869869	452633	6.9982e-05	31.6782	G	C
	rs7701443	0.3857	8.30195e-09	-0.046864	0.00813299	452633	7.335e-05	33.2029	G	A
	rs77089224	0.0686	9.03233e-13	-0.115056	0.0161041	452633	0.000112759	51.0439	A	C
	rs77916927	0.0119	3.25492e-08	-0.113504	0.0205358	452633	6.74875e-05	30.549	G	A
	rs7870753	0.1998	2.37525e-08	-0.0561844	0.010065	452633	6.88379e-05	31.1603	G	A
	rs7870871	0.7515	1.7334e-68	0.169983	0.00971931	452633	0.000675306	305.871	C	T
	rs7933222	0.2078	9.51919e-11	0.0630234	0.00973423	452633	9.26006e-05	41.9178	A	T
	rs79722654	0.0328	4.42415e-09	0.152292	0.0259552	452633	7.60547e-05	34.4273	A	G
	rs8006146	0.9205	1.0778e-08	-0.08986	0.0157153	452633	7.22287e-05	32.6953	A	G
	rs8076812	0.8559	3.40118e-09	0.0596974	0.0100994	452633	7.71863e-05	34.9396	T	C
	rs8089805	0.1014	9.61701e-09	0.0620882	0.0108217	452633	7.27192e-05	32.9174	G	T
	rs844294	0.506	9.4189e-10	-0.0487245	0.00796288	452633	8.27127e-05	37.4414	C	T
	rs925406	0.7763	4.66498e-08	0.0542233	0.00992441	452633	6.59459e-05	29.8511	C	T
	rs931555	0.3072	9.26062e-10	-0.0493455	0.00806081	452633	8.27857e-05	37.4745	T	C
	rs9326172	0.3499	5.07575e-14	-0.0608671	0.00808333	452633	0.000125252	56.7	A	G
	rs9373363	0.2505	5.41764e-09	-0.0485429	0.00832097	452633	7.51839e-05	34.0331	G	A
	rs9393691	0.3817	3.4321e-08	-0.0431748	0.0078246	452633	6.72606e-05	30.4463	C	T
	rs9981704	0.2038	3.12802e-08	0.0561317	0.0101429	452633	6.76576e-05	30.626	T	C
getting up	rs1001484	0.2266	1.47503e-16	-0.0756447	0.00915961	461658	0.000147713	68.2026	G	A
HT(outcome)	rs10035355	0.3787	7.76962e-14	0.0592977	0.00793371	461658	0.00012099	55.8626	A	G
	rs10161218	0.8221	1.19072e-08	-0.0547808	0.0096089	461658	7.03977e-05	32.5018	A	G
	rs10800596	0.6362	3.16177e-08	-0.0461178	0.0083362	461658	6.62906e-05	30.6055	G	A
	rs10817378	0.1282	7.59626e-14	-0.0710086	0.00949677	461658	0.000121087	55.9073	T	C
	rs10817674	0.339	6.71321e-10	0.0491956	0.00796987	461658	8.25266e-05	38.102	A	C
	rs10929817	0.4125	2.46661e-11	-0.0537948	0.00805875	461658	9.65124e-05	44.5598	C	T
	rs10982748	0.2525	2.62785e-16	0.0760897	0.00929137	461658	0.000145248	67.0641	T	A
	rs11033028	0.2962	3.7921e-10	0.0531824	0.0084924	461658	8.49411e-05	39.2169	T	C
	rs11073333	0.7893	2.06495e-08	-0.055886	0.00996813	461658	6.80814e-05	31.4323	A	G
	rs111332255	0.0209	1.80747e-09	0.112812	0.0187575	461658	7.83441e-05	36.1709	A	G
	rs111352680	0.2604	7.12525e-11	-0.0550579	0.00844707	461658	9.20167e-05	42.484	A	G
	rs11255795	0.1849	4.71987e-08	-0.064654	0.011838	461658	6.46079e-05	29.8286	A	G
	rs11256497	0.4105	2.51779e-08	-0.047242	0.00847841	461658	6.72478e-05	31.0474	A	G
	rs115648382	0.0785	1.29673e-08	-0.0570878	0.0100392	461658	7.00386e-05	32.336	T	C
	rs11573988	0.1501	4.69019e-10	0.0775148	0.0124439	461658	8.40426e-05	38.802	T	G
	rs11667267	0.6113	1.47191e-08	-0.0454312	0.00801991	461658	6.95055e-05	32.0898	A	G
	rs11830037	0.0984	2.35396e-13	0.0996828	0.0136049	461658	0.000116273	53.6844	A	C
	rs11845823	0.2425	3.11028e-16	0.078381	0.00959496	461658	0.000144528	66.7319	G	A
	rs12119215	0.0606	2.59424e-08	-0.108868	0.0195566	461658	6.71219e-05	30.9893	A	C
	rs1212275	0.8738	1.36741e-15	0.0953961	0.0119419	461658	0.000138208	63.8135	C	T
	rs12139884	0.0586	1.39778e-08	-0.0788137	0.0138912	461658	6.97225e-05	32.1901	T	C
	rs1216538	0.5537	3.98291e-08	0.0432514	0.0078759	461658	6.53208e-05	30.1577	G	T
	rs12167058	0.3588	1.36877e-08	-0.045893	0.00808367	461658	6.98112e-05	32.231	T	C
	rs12210436	0.5805	6.30072e-10	0.0505563	0.00817703	461658	8.27948e-05	38.2259	G	A
	rs12212737	0.3519	1.86307e-10	0.0578761	0.00908256	461658	8.79475e-05	40.6051	A	G
	rs1233417	0.7584	2.74536e-08	-0.0538159	0.00968444	461658	6.68841e-05	30.8795	T	C
	rs12563037	0.2763	7.3636e-09	-0.0466797	0.0080727	461658	7.24214e-05	33.4362	C	G
	rs12609574	0.3579	5.58316e-10	-0.0518782	0.00836506	461658	8.33058e-05	38.4618	T	G
	rs12618060	0.165	1.33767e-09	0.0567997	0.00936855	461658	7.96145e-05	36.7575	G	A
	rs1265566	0.6839	5.79963e-21	0.0768944	0.00818585	461658	0.000191099	88.2389	T	C
	rs12697870	0.4622	8.93162e-10	-0.0480393	0.00784005	461658	8.13205e-05	37.5451	C	T
	rs12749014	0.7038	9.78476e-10	-0.0497696	0.00814175	461658	8.09352e-05	37.3672	T	C
	rs12922725	0.7256	2.48702e-08	-0.0494931	0.00887899	461658	6.72996e-05	31.0714	G	A
	rs12947697	0.0656	2.37892e-08	0.0830576	0.0148798	461658	6.74862e-05	31.1575	T	C
	rs13030651	0.5994	1.47357e-08	0.0452446	0.00798724	461658	6.95007e-05	32.0877	A	G
	rs13090803	0.1859	1.35319e-09	0.0677237	0.0111738	461658	7.95655e-05	36.7348	T	G
	rs13111210	0.5537	2.31473e-12	0.0553202	0.00788703	461658	0.000106555	49.197	G	T
	rs13212021	0.4682	6.97847e-10	-0.0481993	0.00781622	461658	8.23629e-05	38.0265	A	G
	rs13409045	0.4145	8.39247e-09	-0.0454489	0.00788991	461658	7.18706e-05	33.1819	T	C
	rs140367581	0.0119	2.02428e-08	0.143293	0.0255429	461658	6.81647e-05	31.4708	T	A
	rs141686764	0.0239	3.32966e-08	-0.164372	0.0297604	461658	6.60738e-05	30.5054	G	A
	rs142174850	0.0646	2.83296e-09	-0.0899862	0.0151466	461658	7.64483e-05	35.2955	A	G
	rs142997491	0.0119	6.90892e-09	0.150234	0.0259332	461658	7.26896e-05	33.56	G	A
	rs147132367	0.0139	3.06768e-08	-0.149535	0.0270038	461658	6.64181e-05	30.6644	C	T
	rs147857072	0.0109	3.9232e-08	-0.194558	0.0354111	461658	6.53839e-05	30.1868	C	T
	rs150031259	0.0219	2.33115e-08	0.107467	0.0192406	461658	6.75715e-05	31.1969	G	T
	rs150398674	0.0427	2.63609e-09	0.104056	0.0174802	461658	7.67517e-05	35.4356	T	C
	rs151234	0.1372	4.81948e-13	0.0851282	0.0117738	461658	0.000113225	52.2771	C	G
	rs1545749	0.6988	2.45827e-09	-0.0499446	0.00837406	461658	7.70462e-05	35.5716	G	A
	rs17531680	0.0785	3.66092e-08	-0.100942	0.0183315	461658	6.56748e-05	30.3212	T	C
	rs17582815	0.3479	1.08966e-09	-0.0530629	0.00870499	461658	8.04804e-05	37.1572	G	C
	rs17602709	0.3499	7.4114e-11	-0.0575835	0.00884256	461658	9.18501e-05	42.4071	A	G
	rs1775589	0.1461	1.86488e-08	-0.0658956	0.0117167	461658	6.85097e-05	31.6301	C	T
	rs1790604	0.5239	1.47123e-08	-0.0446083	0.00787452	461658	6.95077e-05	32.0909	G	A
	rs1922792	0.6252	4.64633e-08	-0.0435302	0.00796622	461658	6.46738e-05	29.859	A	G
	rs1934807	0.5199	1.23055e-11	0.0533262	0.00786921	461658	9.94616e-05	45.9216	C	T
	rs1951377	0.4583	8.62542e-09	0.0454346	0.00789376	461658	7.17553e-05	33.1286	C	T
	rs1955189	0.2773	2.13865e-09	-0.0508321	0.00849054	461658	7.76339e-05	35.8429	C	A
	rs1957569	0.3817	4.82692e-08	-0.0462651	0.00847724	461658	6.45134e-05	29.7849	G	A
	rs2066623	0.3221	6.19541e-09	0.0489409	0.00842154	461658	7.31491e-05	33.7722	G	A
	rs2066797	0.0537	1.1467e-08	0.111098	0.0194653	461658	7.05569e-05	32.5753	C	T
	rs2069408	0.3201	2.25061e-15	0.0670679	0.00846101	461658	0.000136084	62.8323	G	A
	rs2074163	0.1799	3.11301e-08	0.0585599	0.01058	461658	6.6356e-05	30.6357	A	G
	rs2235544	0.5249	1.87197e-12	-0.0554078	0.0078663	461658	0.000107457	49.6134	A	C
	rs2236313	0.4384	1.93531e-09	-0.0474168	0.00789866	461658	7.80555e-05	36.0376	C	T
	rs2273669	0.1581	3.80925e-08	0.0580833	0.0105616	461658	6.5508e-05	30.2441	G	A
	rs2387397	0.7893	4.74308e-10	0.0618659	0.0099345	461658	8.39951e-05	38.7801	C	G
	rs2445607	0.3777	1.38427e-09	-0.049533	0.00817741	461658	7.94699e-05	36.6907	A	G
	rs244670	0.839	2.45188e-14	-0.06917	0.00907219	461658	0.000125903	58.1312	C	T
	rs2531993	0.8459	2.27615e-11	-0.0691686	0.0103436	461658	9.68528e-05	44.717	G	A
	rs2739156	0.2734	1.53479e-08	0.0501421	0.00886274	461658	6.93296e-05	32.0086	A	T
	rs28157	0.2952	4.52637e-10	-0.0526565	0.00844571	461658	8.41928e-05	38.8714	T	G
	rs2847258	0.4573	3.93441e-08	-0.0431775	0.00785936	461658	6.5372e-05	30.1814	T	C
	rs28683166	0.0577	3.50744e-08	0.101483	0.0184045	461658	6.58551e-05	30.4044	A	G
	rs2921077	0.4583	4.10932e-08	-0.0434573	0.00792137	461658	6.51893e-05	30.097	A	G
	rs3010251	0.1978	8.79995e-09	0.0526038	0.00914472	461658	7.16707e-05	33.0896	T	C
	rs30236	0.5676	2.62494e-09	-0.0471954	0.00792737	461658	7.67693e-05	35.4437	C	T
	rs3117159	0.6322	2.80802e-08	0.0455628	0.00820507	461658	6.67893e-05	30.8357	C	T
	rs3133584	0.7356	8.54575e-09	0.0487559	0.00846849	461658	7.17944e-05	33.1467	G	T
	rs3214051	0.6272	6.20998e-09	-0.0489129	0.0084173	461658	7.3139e-05	33.7675	A	G
	rs34185821	0.3022	3.44112e-14	0.0655658	0.00864921	461658	0.000124459	57.4645	G	A
	rs34451538	0.0308	3.3075e-11	-0.146087	0.022027	461658	9.52688e-05	43.9856	A	G
	rs34536443	0.0288	5.49655e-09	-0.136551	0.0234166	461658	7.36529e-05	34.0048	C	G
	rs35717611	0.2634	2.88669e-11	0.0538069	0.00808853	461658	9.58462e-05	44.2522	T	C
	rs35738535	0.3042	1.15542e-08	-0.0498877	0.00874275	461658	7.05245e-05	32.5603	G	A
	rs3899120	0.7028	2.16701e-10	-0.0553157	0.00871248	461658	8.73082e-05	40.3099	T	A
	rs3909640	0.4761	2.73955e-08	0.0438733	0.00789469	461658	6.68931e-05	30.8836	T	C
	rs3962622	0.4742	4.18533e-08	-0.0429024	0.00782485	461658	6.51122e-05	30.0614	C	T
	rs41278454	0.0209	2.03676e-08	0.104553	0.0186407	461658	6.81394e-05	31.4591	A	G
	rs41294609	0.0835	2.03559e-08	-0.068754	0.0122579	461658	6.81418e-05	31.4602	A	G
	rs4129579	0.326	9.45192e-09	-0.0470175	0.0081908	461658	7.13699e-05	32.9507	A	G
	rs421446	0.3082	5.38394e-12	-0.0606356	0.00879404	461658	0.000102971	47.5419	G	A
	rs4416711	0.0845	1.32739e-15	0.146024	0.0182712	461658	0.000138336	63.8723	T	C
	rs4432208	0.4533	1.73161e-09	-0.0473465	0.00786333	461658	7.85251e-05	36.2544	G	A
	rs4445669	0.5308	1.01118e-08	0.0451394	0.00787932	461658	7.10858e-05	32.8195	C	T
	rs4526642	0.165	1.48057e-08	-0.0594242	0.0104919	461658	6.94813e-05	32.0787	A	G
	rs4630674	0.3509	1.11501e-09	0.0486963	0.00799347	461658	8.03833e-05	37.1124	A	G
	rs4704408	0.7932	2.07826e-11	0.0710451	0.0106031	461658	9.72389e-05	44.8953	A	G
	rs4714699	0.4006	1.84374e-11	0.0563877	0.00839365	461658	9.77472e-05	45.13	C	T
	rs4728142	0.4493	4.2711e-08	0.0433392	0.00790968	461658	6.50272e-05	30.0222	A	G
	rs4741883	0.828	1.59269e-09	-0.0586531	0.00971932	461658	7.88779e-05	36.4173	T	C
	rs4743170	0.3509	1.62705e-16	-0.0689377	0.00835934	461658	0.000147294	68.0092	G	A
	rs4862615	0.1143	3.88687e-08	-0.0605705	0.011021	461658	6.54232e-05	30.205	T	C
	rs4979772	0.5934	2.67979e-13	-0.0592991	0.00811252	461658	0.000115721	53.4297	G	A
	rs56011703	0.1551	2.95114e-09	0.0840995	0.0141718	461658	7.62752e-05	35.2156	T	C
	rs56154925	0.1909	3.30354e-09	0.0628926	0.0106314	461658	7.57992e-05	34.9958	T	C
	rs61201527	0.1262	4.99724e-08	0.0641356	0.011765	461658	6.43674e-05	29.7175	C	A
	rs61916675	0.3171	9.4254e-11	0.0543359	0.00839048	461658	9.08323e-05	41.9371	G	A
	rs61983206	0.4781	3.90958e-08	-0.0453601	0.00825497	461658	6.53986e-05	30.1936	T	C
	rs62362872	0.3797	6.50909e-09	0.0464843	0.00801023	461658	7.29408e-05	33.676	T	C
	rs6578121	0.8052	1.25794e-10	-0.0577111	0.00897227	461658	8.96096e-05	41.3725	C	T
	rs659964	0.1511	6.28058e-12	-0.0758368	0.0110338	461658	0.000102316	47.2398	C	G
	rs6723527	0.2525	2.89728e-08	0.0527658	0.00951158	461658	6.66577e-05	30.775	A	G
	rs6738874	0.7505	6.37529e-17	0.0715353	0.00855884	461658	0.000151295	69.8569	A	T
	rs6838080	0.2555	2.0096e-08	0.0501211	0.00893238	461658	6.81957e-05	31.4851	C	G
	rs6978504	0.329	4.81471e-09	-0.0528454	0.00902808	461658	7.42115e-05	34.2627	G	C
	rs6995041	0.3847	8.1255e-10	0.0489672	0.00797192	461658	8.17201e-05	37.7297	G	C
	rs7021104	0.2664	1.01789e-08	-0.0522931	0.00912983	461658	7.10579e-05	32.8066	A	C
	rs7095491	0.5229	2.07573e-09	-0.0469823	0.00784115	461658	7.77598e-05	35.901	C	T
	rs71508903	0.2197	4.3142e-15	0.0786846	0.0100293	461658	0.000133309	61.5512	T	C
	rs71641308	0.0537	1.46255e-08	0.0745947	0.0131656	461658	6.95319e-05	32.102	T	C
	rs72687906	0.0219	1.12486e-22	0.252612	0.0257765	461658	0.000207993	96.0413	G	A
	rs72690067	0.0129	2.46843e-08	0.226028	0.0405397	461658	6.73308e-05	31.0858	T	G
	rs72859111	0.0109	1.91995e-08	0.123472	0.0219738	461658	6.83875e-05	31.5736	G	T
	rs72918100	0.1312	2.78509e-08	-0.0617472	0.0111167	461658	6.68241e-05	30.8518	T	C
	rs73161818	0.2097	3.51399e-14	0.0738367	0.00974378	461658	0.00012437	57.4232	A	C
	rs7318162	0.2942	1.36248e-09	0.0528262	0.00871742	461658	7.95368e-05	36.7215	G	C
	rs73394715	0.0606	3.18721e-09	-0.11528	0.0194675	461658	7.59511e-05	35.066	A	G
	rs74352848	0.0328	3.37855e-09	0.0961783	0.0162682	461658	7.57045e-05	34.9521	T	C
	rs745814	0.3052	5.37069e-10	0.052626	0.0084773	461658	8.34697e-05	38.5375	T	C
	rs75380468	0.2505	5.29907e-18	-0.080012	0.00925342	461658	0.000161925	74.7659	C	T
	rs7585601	0.1223	3.48257e-09	0.060354	0.0102173	461658	7.55765e-05	34.893	C	T
	rs76428106	0.0139	7.81448e-13	0.24652	0.0344092	461658	0.00011117	51.3279	C	T
	rs7649812	0.2455	1.81945e-08	0.0489593	0.00869869	461658	6.8614e-05	31.6782	G	C
	rs7701443	0.3857	8.30195e-09	-0.046864	0.00813299	461658	7.19162e-05	33.2029	G	A
	rs77089224	0.0686	9.03233e-13	-0.115056	0.0161041	461658	0.000110555	51.0439	A	C
	rs77916927	0.0119	3.25492e-08	-0.113504	0.0205358	461658	6.61683e-05	30.549	G	A
	rs7870753	0.1998	2.37525e-08	-0.0561844	0.010065	461658	6.74923e-05	31.1603	G	A
	rs7870871	0.7515	1.7334e-68	0.169983	0.00971931	461658	0.000662113	305.871	C	T
	rs7933222	0.2078	9.51919e-11	0.0630234	0.00973423	461658	9.07906e-05	41.9178	A	T
	rs79722654	0.0328	4.42415e-09	0.152292	0.0259552	461658	7.4568e-05	34.4273	A	G
	rs8006146	0.9205	1.0778e-08	-0.08986	0.0157153	461658	7.08168e-05	32.6953	A	G
	rs8076812	0.8559	3.40118e-09	0.0596974	0.0100994	461658	7.56774e-05	34.9396	T	C
	rs8089805	0.1014	9.61701e-09	0.0620882	0.0108217	461658	7.12978e-05	32.9174	G	T
	rs844294	0.506	9.4189e-10	-0.0487245	0.00796288	461658	8.10959e-05	37.4414	C	T
	rs925406	0.7763	4.66498e-08	0.0542233	0.00992441	461658	6.46568e-05	29.8511	C	T
	rs931555	0.3072	9.26062e-10	-0.0493455	0.00806081	461658	8.11675e-05	37.4745	T	C
	rs9326172	0.3499	5.07575e-14	-0.0608671	0.00808333	461658	0.000122804	56.7	A	G
	rs9373363	0.2505	5.41764e-09	-0.0485429	0.00832097	461658	7.37142e-05	34.0331	G	A
	rs9393691	0.3817	3.4321e-08	-0.0431748	0.0078246	461658	6.59458e-05	30.4463	C	T
	rs9981704	0.2038	3.12802e-08	0.0561317	0.0101429	461658	6.6335e-05	30.626	T	C
sleep duration	rs10173260	0.393765	2.9e-08	-0.0128368	0.00231322	446118	6.9024e-05	30.7948	T	C
HT(outcome)	rs10483350	0.804582	1.5e-09	-0.017369	0.0028676	446118	8.22294e-05	36.6869	A	G
	rs1057703	0.853392	1.1e-09	-0.0194018	0.00320661	446118	8.20553e-05	36.6092	T	G
	rs10761674	0.477334	4.2e-08	0.0123329	0.00226591	446118	6.63998e-05	29.624	C	T
	rs1079727	0.842182	5.3e-09	-0.0182922	0.00310347	446118	7.7867e-05	34.7404	T	C
	rs10973207	0.842323	6e-11	-0.0204339	0.00312394	446118	9.58972e-05	42.7854	G	T
	rs11039544	0.837779	1.9e-09	0.018389	0.00307361	446118	8.02295e-05	35.7945	G	A
	rs112230981	0.94984	2.2e-09	0.0315275	0.00522787	446118	8.15163e-05	36.3687	A	G
	rs113113059	0.78	8.4e-09	0.0161406	0.00273732	446118	7.793e-05	34.7685	T	C
	rs11567976	0.429092	2.1e-08	-0.0128042	0.00228516	446118	7.03706e-05	31.3957	C	T
	rs11614986	0.820952	2.7e-08	0.016379	0.00295101	446118	6.90484e-05	30.8057	A	G
	rs11621908	0.917141	5.6e-09	0.0240951	0.00416298	446118	7.50873e-05	33.5002	C	T
	rs11643715	0.709058	3.2e-08	-0.013895	0.00249658	446118	6.94299e-05	30.9759	C	G
	rs11885663	0.752191	8.6e-10	-0.0162176	0.00261811	446118	8.60023e-05	38.3703	C	T
	rs12246842	0.459815	3.9e-09	0.0133949	0.00227425	446118	7.77533e-05	34.6897	A	G
	rs12567114	0.724198	4.3e-09	-0.0148307	0.0025403	446118	7.6396e-05	34.0841	G	A
	rs12607679	0.737717	8.3e-15	0.0201387	0.00259284	446118	0.000135208	60.3267	T	C
	rs12611523	0.545244	3.1e-08	0.0126347	0.00227627	446118	6.90562e-05	30.8092	A	G
	rs1263056	0.519099	2e-08	0.0127992	0.00227722	446118	7.08068e-05	31.5903	A	G
	rs12791153	0.918911	1.9e-08	-0.0235481	0.0042169	446118	6.98948e-05	31.1834	A	T
	rs13088093	0.663683	7e-12	-0.0162722	0.00240235	446118	0.000102831	45.8794	T	G
	rs13109404	0.928024	1.4e-12	0.0312035	0.00440829	446118	0.000112297	50.1031	T	G
	rs147114641	0.773722	3.1e-09	0.0159801	0.00270379	446118	7.82942e-05	34.931	C	A
	rs151014368	0.793742	9.1e-09	-0.0160924	0.00281958	446118	7.30115e-05	32.574	G	A
	rs1517572	0.419464	1.5e-10	-0.0146443	0.00229467	446118	9.12867e-05	40.7282	A	C
	rs1553132	0.741567	2.5e-08	-0.0145068	0.00258447	446118	7.06187e-05	31.5064	A	G
	rs17427571	0.684313	1.3e-08	0.0138255	0.00243544	446118	7.22313e-05	32.2259	A	G
	rs174560	0.685785	2.8e-08	-0.0135751	0.00243675	446118	6.95639e-05	31.0357	T	C
	rs1776776	0.873832	4.9e-09	0.019963	0.00341071	446118	7.67854e-05	34.2578	T	C
	rs180769	0.424698	2.3e-08	0.0127243	0.00229384	446118	6.89703e-05	30.7709	T	C
	rs1939455	0.879446	1.2e-08	0.0204253	0.00356118	446118	7.37339e-05	32.8963	G	T
	rs205024	0.616265	3.9e-09	-0.0138261	0.00232711	446118	7.91191e-05	35.2991	C	T
	rs2072727	0.43617	7.9e-09	0.0132425	0.00228506	446118	7.5277e-05	33.5848	T	C
	rs2079070	0.264613	7.5e-12	0.0175475	0.00256638	446118	0.000104784	46.7505	C	G
	rs2192528	0.480065	2.7e-09	0.0133687	0.0022692	446118	7.77946e-05	34.7081	A	G
	rs2696429	0.773626	4e-10	0.0168884	0.00270763	446118	8.71989e-05	38.9042	G	A
	rs2717076	0.372584	3.1e-15	-0.0184107	0.00234091	446118	0.000138631	61.8542	C	T
	rs3021494	0.469858	1.2e-09	0.0139598	0.00227261	446118	8.45711e-05	37.7317	A	G
	rs3095508	0.593529	3.1e-11	0.0153518	0.00230437	446118	9.94767e-05	44.3825	C	A
	rs330088	0.452988	2.7e-10	-0.0144687	0.00227678	446118	9.05165e-05	40.3845	T	C
	rs34354917	0.710472	3.9e-08	0.0137464	0.00250081	446118	6.77232e-05	30.2144	C	A
	rs35531607	0.525917	1.5e-08	-0.0128402	0.00227278	446118	7.15398e-05	31.9174	T	C
	rs365663	0.545963	1e-10	0.0146291	0.00227857	446118	9.23891e-05	41.2201	A	G
	rs374153	0.158085	9.1e-09	0.0176119	0.00310308	446118	7.22014e-05	32.2125	C	T
	rs4128364	0.660975	1.4e-09	-0.0145951	0.00239086	446118	8.35256e-05	37.2652	T	C
	rs4538155	0.352574	3.6e-08	-0.0129753	0.00237383	446118	6.69664e-05	29.8768	C	T
	rs4592416	0.535593	9.3e-11	-0.0146828	0.0022701	446118	9.37643e-05	41.8337	A	G
	rs460692	0.137484	3.6e-10	0.0210557	0.00333164	446118	8.9523e-05	39.9412	C	T
	rs4767550	0.585862	6.3e-10	-0.0143001	0.0023096	446118	8.59246e-05	38.3356	A	G
	rs55658675	0.644938	2e-08	0.0131415	0.00236892	446118	6.89778e-05	30.7742	C	T
	rs56372231	0.665907	2.2e-12	-0.0169439	0.00239981	446118	0.000111731	49.8507	C	T
	rs61985058	0.856824	1.3e-08	-0.0185938	0.00322893	446118	7.43254e-05	33.1602	C	T
	rs62120041	0.933902	9.6e-09	0.0261113	0.00457497	446118	7.30128e-05	32.5746	T	C
	rs6575005	0.757854	4.4e-09	0.0155637	0.00264172	446118	7.7798e-05	34.7096	T	C
	rs7115462	0.92647	1.7e-09	-0.0265639	0.00435799	446118	8.3277e-05	37.1543	G	A
	rs72804080	0.850072	2.9e-08	-0.0177935	0.00319642	446118	6.94569e-05	30.988	A	G
	rs72838268	0.77265	6.9e-10	0.0167192	0.0026992	446118	8.59951e-05	38.3671	A	G
	rs73219758	0.708064	5.6e-11	0.0164012	0.00249526	446118	9.6834e-05	43.2034	G	A
	rs7503199	0.734267	1e-08	0.0147449	0.00256383	446118	7.4135e-05	33.0753	C	T
	rs7556815	0.780856	1.3e-49	-0.0407248	0.00274023	446118	0.000494856	220.873	G	A
	rs7616632	0.522135	4.3e-09	0.0132035	0.00226922	446118	7.58826e-05	33.855	T	G
	rs7644809	0.421606	1.6e-08	0.0130621	0.00230148	446118	7.21989e-05	32.2114	T	C
	rs7806045	0.754703	1.4e-08	0.0147916	0.00262577	446118	7.11273e-05	31.7333	T	C
	rs7915425	0.174682	2e-10	0.0190638	0.00298959	446118	9.11394e-05	40.6625	T	C
	rs7951019	0.967773	1.2e-08	-0.0368792	0.00652085	446118	7.16925e-05	31.9855	T	G
	rs80193650	0.837534	4.1e-08	-0.0168389	0.00306723	446118	6.75547e-05	30.1393	A	G
	rs8038326	0.72691	2.8e-10	0.0159204	0.0025407	446118	8.80062e-05	39.2644	A	G
	rs915416	0.289947	9.9e-15	0.0192587	0.00249452	446118	0.000133589	59.6044	C	G
	rs9345234	0.421984	1.8e-08	-0.0130117	0.00229893	446118	7.18019e-05	32.0343	A	C
	rs9382445	0.62305	4.8e-10	0.014536	0.00233387	446118	8.69459e-05	38.7913	T	C
	rs9451146	0.227813	2.7e-08	-0.0149548	0.00269977	446118	6.87746e-05	30.6836	T	C
	rs9895274	0.510408	4.7e-09	0.0133426	0.0022678	446118	7.75868e-05	34.6154	C	T
	rs9903973	0.46702	2.6e-08	0.0127747	0.00227194	446118	7.08642e-05	31.6159	C	T
daytime sleepiness	rs11123962	0.553234	7.5e-15	-0.00804433	0.00103439	42452	0.00142264	60.4771	T	G
HT(outcome)	rs11942333	0.675798	3.8e-08	-0.00605348	0.00110327	42452	0.000708664	30.1041	G	A
	rs12140153	0.904572	2.8e-20	0.01658	0.00179639	42452	0.00200262	85.1819	G	T
	rs12153518	0.47224	6.8e-11	0.00670287	0.00103166	42452	0.000993387	42.2112	A	G
	rs13010456	0.594693	2.1e-13	0.00774142	0.00105125	42452	0.00127578	54.2262	A	G
	rs13097760	0.638696	3.2e-08	-0.00598755	0.00107776	42452	0.000726508	30.8627	A	C
	rs13135092	0.917193	3.1e-08	-0.0103303	0.0018774	42452	0.000712696	30.2755	A	G
	rs147114641	0.773748	1.7e-10	0.00787842	0.00122983	42452	0.000965762	41.0362	C	A
	rs1566362	0.631731	3.8e-09	0.00631993	0.0010687	42452	0.000823109	34.9697	T	C
	rs17131124	0.911524	1.7e-09	-0.0111768	0.00183679	42452	0.000871443	37.025	C	G
	rs17356118	0.76879	2.6e-10	-0.00765559	0.00122087	42452	0.000925376	39.3186	A	G
	rs1846644	0.590849	2.5e-27	-0.0113546	0.00104777	42452	0.00275876	117.433	T	C
	rs199502	0.785183	7.8e-09	0.00729606	0.00126101	42452	0.000787951	33.4749	G	A
	rs285793	0.461246	7.9e-11	0.00676457	0.00103539	42452	0.00100447	42.6827	G	A
	rs3122170	0.231111	5.6e-15	0.00950345	0.00122688	42452	0.00141139	59.9982	C	A
	rs34478464	0.808059	5.8e-11	-0.00858848	0.00130506	42452	0.00101913	43.3063	C	T
	rs4665972	0.393644	3.9e-10	0.0066245	0.00105853	42452	0.000921725	39.1633	T	C
	rs4765939	0.583272	2e-09	-0.00627707	0.00104601	42452	0.000847571	36.0099	G	C
	rs501701	0.530709	6.5e-09	0.0060623	0.00103722	42452	0.000804055	34.1596	A	G
	rs55818482	0.784998	1.4e-14	-0.00973113	0.00125942	42452	0.00140435	59.6987	T	C
	rs55960940	0.822172	2e-08	0.00762668	0.00135164	42452	0.00074942	31.8367	T	C
	rs57746981	0.644468	2.2e-10	0.00680998	0.00107584	42452	0.000942949	40.066	C	T
	rs62055936	0.777484	4.4e-11	0.00819979	0.00124114	42452	0.00102712	43.6459	T	A
	rs62519825	0.88741	3.8e-09	-0.0094794	0.00162829	42452	0.000797725	33.8905	T	C
	rs6741951	0.710788	2.7e-09	0.00681617	0.00114107	42452	0.000839834	35.6809	G	A
	rs6897863	0.584415	7.6e-10	0.00645716	0.00104732	42452	0.000894618	38.0105	A	C
	rs6923811	0.678973	9.1e-10	0.00677376	0.00110514	42452	0.000884184	37.5668	T	C
	rs7476897	0.679434	2.7e-11	0.00743007	0.00110192	42452	0.00106985	45.4637	G	A
	rs7598712	0.555254	2.2e-08	0.00579387	0.00104191	42452	0.000727885	30.9212	G	T
	rs7607363	0.561234	8e-09	-0.0060244	0.00103841	42452	0.000792223	33.6565	A	G
	rs7837226	0.472852	2e-08	-0.00574201	0.00103269	42452	0.000727736	30.9149	A	G
	rs8015449	0.538612	1.9e-09	0.00619154	0.00103462	42452	0.000842891	35.8109	A	G
	rs811483	0.832603	2e-08	0.00778315	0.00137756	42452	0.00075139	31.9205	C	T
	rs825127	0.530794	9.5e-09	0.00591296	0.00103275	42452	0.000771589	32.7793	T	G
	rs843372	0.230053	2.2e-11	0.00816368	0.00122597	42452	0.00104342	44.3396	C	T
	rs886114	0.357313	1.9e-08	0.00604278	0.00107429	42452	0.000744747	31.6381	C	T
	rs960986	0.636525	1.5e-11	0.00716034	0.00106799	42452	0.00105773	44.9482	C	T
	rs9712275	0.485882	1.3e-08	-0.00588405	0.0010319	42452	0.000765327	32.513	C	T
short sleep	rs11763750	0.814346	5.1e-09	0.00721224	0.00123366	106192	0.000321749	34.1776	G	A
HT(outcome)	rs1229762	0.335499	1e-12	-0.00723933	0.00101656	106192	0.000477344	50.7134	C	T
	rs12518468	0.671544	8.5e-09	-0.00588504	0.00102098	106192	0.000312778	33.2243	T	C
	rs12567114	0.7246	4.1e-09	0.00632465	0.00107682	106192	0.000324754	34.4968	G	A
	rs12661667	0.736505	2.8e-08	-0.00602193	0.00108717	106192	0.000288841	30.6809	C	T
	rs12963463	0.299425	1.9e-11	0.00711437	0.0010601	106192	0.000423939	45.0372	C	T
	rs13107325	0.925472	2.5e-13	-0.0132682	0.0018282	106192	0.000495758	52.6706	C	T
	rs1380703	0.616469	1.6e-11	-0.00676427	0.0010046	106192	0.000426755	45.3364	A	G
	rs1607227	0.704938	1.5e-09	0.0063693	0.00105472	106192	0.000343296	36.4671	G	T
	rs17005118	0.735064	2.5e-09	-0.00648249	0.00108701	106192	0.000334795	35.5638	G	A
	rs17388803	0.894352	6.5e-10	-0.00982621	0.00158706	106192	0.000360858	38.3334	A	C
	rs2014830	0.698128	2.7e-08	0.00578646	0.00105038	106192	0.000285705	30.3476	C	T
	rs205024	0.616724	2.7e-08	0.00551041	0.000986026	106192	0.000294016	31.2308	C	T
	rs2517827	0.688933	5.7e-09	-0.00592859	0.00103615	106192	0.000308199	32.7378	C	A
	rs2820313	0.658888	2.3e-09	-0.00600641	0.00101025	106192	0.000332764	35.3479	A	G
	rs2863957	0.781508	2.6e-18	0.0101896	0.0011609	106192	0.000724966	77.04	C	A
	rs3776864	0.66721	1.7e-08	0.00572403	0.00101927	106192	0.000296896	31.5368	A	C
	rs4585442	0.688977	8.1e-10	-0.00634685	0.00103625	106192	0.000353136	37.5128	A	G
	rs5757675	0.259528	2.7e-09	0.00645515	0.00109902	106192	0.000324765	34.498	G	T
	rs59779556	0.553827	2e-08	0.00549133	0.000965961	106192	0.000304237	32.3168	T	G
	rs60882754	0.938985	1.8e-08	0.011304	0.00200145	106192	0.000300298	31.8982	A	T
	rs7524118	0.291624	4.9e-08	-0.0057622	0.00105376	106192	0.0002815	29.901	T	C
	rs77217059	0.846726	6.4e-09	0.0077829	0.00134148	106192	0.000316873	33.6594	G	A
	rs7939345	0.207569	4e-08	0.00649836	0.0011818	106192	0.000284645	30.2351	T	G
	rs9321171	0.540122	4.2e-08	0.00535425	0.000966062	106192	0.000289181	30.717	C	T
long sleep	rs10899257	0.855527	4.6e-08	-0.00563809	0.00103128	34184	0.000873591	29.8872	G	A
HT(outcome)	rs146467757	0.772153	8.1e-11	0.00563786	0.000869897	34184	0.00122726	42.0018	G	T
	rs147114641	0.77403	4.9e-11	0.00568908	0.000867588	34184	0.00125629	42.9964	C	A
	rs17817288	0.518127	8.9e-09	0.00418824	0.000726521	34184	0.00097123	33.2308	A	G
	rs6737318	0.778159	3.4e-13	-0.00638002	0.000876506	34184	0.00154753	52.9796	A	G
	rs7534398	0.798618	2.1e-08	-0.00507915	0.000908499	34184	0.00091351	31.2542	T	A
	rs75458655	0.977027	5.4e-12	-0.0167308	0.00242295	34184	0.00139289	47.6781	C	T
insominia	rs10156602	0.637771	3.4e-12	0.0101122	0.00144819	453379	0.000107531	48.7571	A	G
HT(outcome)	rs10838708	0.540565	2.5e-09	0.00840241	0.00140024	453379	7.94158e-05	36.0082	G	A
	rs10947690	0.738436	3.5e-08	-0.00868595	0.0015737	453379	6.71893e-05	30.4641	A	G
	rs11097861	0.284352	1.7e-09	-0.00916107	0.00153452	453379	7.86053e-05	35.6406	A	G
	rs11184946	0.582984	2.9e-10	-0.00878653	0.00139968	453379	8.69117e-05	39.4072	C	T
	rs113851554	0.942793	1.3e-41	-0.0413744	0.00307399	453379	0.000399414	181.158	G	T
	rs11635495	0.485702	6.8e-09	-0.00813358	0.00138626	453379	7.59241e-05	34.4249	T	C
	rs11673344	0.619812	9e-10	-0.00868506	0.00142888	453379	8.14812e-05	36.9447	A	G
	rs11804386	0.666568	2.6e-08	-0.00805764	0.00146423	453379	6.67893e-05	30.2827	G	A
	rs12405761	0.570539	2.6e-11	0.00923926	0.00139853	453379	9.6256e-05	43.6444	A	C
	rs12424599	0.749718	3.3e-09	-0.0094136	0.00159706	453379	7.66257e-05	34.743	A	G
	rs1430205	0.541669	3.6e-08	-0.00769252	0.0013907	453379	6.74807e-05	30.5963	C	T
	rs1544637	0.487251	3e-08	0.00767466	0.00138704	453379	6.75227e-05	30.6153	T	C
	rs1592757	0.644161	4.6e-10	-0.00903752	0.00144358	453379	8.64406e-05	39.1936	G	C
	rs17139246	0.610884	4.1e-08	-0.00777532	0.00142927	453379	6.52707e-05	29.5942	T	C
	rs17151854	0.846784	2.4e-08	-0.010705	0.00192286	453379	6.83576e-05	30.9939	G	T
	rs17669584	0.80454	3.6e-08	-0.00964647	0.00178391	453379	6.44914e-05	29.2408	A	G
	rs1942262	0.707539	1.1e-13	-0.0111508	0.00152288	453379	0.000118241	53.6141	G	A
	rs2100842	0.568288	3.6e-08	-0.00771125	0.00139837	453379	6.70679e-05	30.4091	T	G
	rs2296580	0.702012	8.7e-12	0.0103125	0.00151028	453379	0.000102827	46.6242	G	T
	rs28061	0.692321	2.1e-08	0.00836258	0.00150548	453379	6.80518e-05	30.8552	A	G
	rs2956278	0.785194	1.3e-08	-0.00952347	0.00168476	453379	7.04729e-05	31.9531	A	G
	rs3104778	0.589631	4.2e-08	0.0078046	0.00141099	453379	6.74781e-05	30.5951	A	G
	rs314280	0.453284	3.5e-10	-0.00863865	0.00138926	453379	8.52759e-05	38.6654	A	G
	rs324017	0.294978	1.1e-10	0.00967624	0.00151903	453379	8.94912e-05	40.5769	A	C
	rs35881094	0.573415	3e-15	-0.0110528	0.00140168	453379	0.000137128	62.1792	T	G
	rs3824081	0.475638	1.1e-08	0.00801355	0.0013892	453379	7.33883e-05	33.275	T	C
	rs4577309	0.46879	3.7e-09	0.00811816	0.00138836	453379	7.54079e-05	34.1908	A	G
	rs4683301	0.400402	4.6e-08	-0.0076331	0.00141475	453379	6.42027e-05	29.1099	A	T
	rs4688760	0.309505	1e-12	-0.0107674	0.00149946	453379	0.000113721	51.5644	C	T
	rs4751	0.575309	1.6e-08	-0.00772701	0.00139656	453379	6.7517e-05	30.6127	G	T
	rs4886140	0.332401	3.1e-10	-0.00924246	0.00148079	453379	8.59191e-05	38.9571	A	G
	rs4886860	0.234173	6.1e-12	0.0112372	0.00163281	453379	0.000104457	47.3634	G	C
	rs62158170	0.785192	5.7e-13	0.0120517	0.00168292	453379	0.000113099	51.2823	A	G
	rs6593005	0.258967	8.6e-09	-0.00903102	0.00157978	453379	7.20755e-05	32.6797	A	G
	rs6664467	0.86353	4.5e-08	0.0112654	0.00201555	453379	6.88993e-05	31.2395	G	A
	rs6932158	0.509426	2.8e-08	-0.00776019	0.00138432	453379	6.93075e-05	31.4246	T	C
	rs7711696	0.695476	9.9e-12	-0.0101773	0.00150096	453379	0.000101396	45.9753	G	T
	rs9845387	0.959258	2.1e-08	0.0196529	0.00350129	453379	6.94873e-05	31.5061	C	A
	rs9894577	0.682406	1.5e-16	-0.0123638	0.00148745	453379	0.000152367	69.0903	G	A
HT(exposure)	rs1001484	0.2266	1.47503e-16	-0.0756447	0.00915961	40926	0.00166372	68.1996	G	A
Daytime nap	rs10035355	0.3787	7.76962e-14	0.0592977	0.00793371	40926	0.00136311	55.8601	A	G
	rs10161218	0.8221	1.19072e-08	-0.0547808	0.0096089	40926	0.000793534	32.5004	A	G
	rs10800596	0.6362	3.16177e-08	-0.0461178	0.0083362	40926	0.000747269	30.6041	G	A
	rs10817378	0.1282	7.59626e-14	-0.0710086	0.00949677	40926	0.0013642	55.9048	T	C
	rs10817674	0.339	6.71321e-10	0.0491956	0.00796987	40926	0.000930136	38.1003	A	C
	rs10929817	0.4125	2.46661e-11	-0.0537948	0.00805875	40926	0.00108761	44.5578	C	T
	rs10982748	0.2525	2.62785e-16	0.0760897	0.00929137	40926	0.00163599	67.0612	T	A
	rs11033028	0.2962	3.7921e-10	0.0531824	0.0084924	40926	0.000957326	39.2151	T	C
	rs11073333	0.7893	2.06495e-08	-0.055886	0.00996813	40926	0.000767443	31.4309	A	G
	rs111332255	0.0209	1.80747e-09	0.112812	0.0187575	40926	0.000883035	36.1692	A	G
	rs111352680	0.2604	7.12525e-11	-0.0550579	0.00844707	40926	0.001037	42.4821	A	G
	rs11255795	0.1849	4.71987e-08	-0.064654	0.011838	40926	0.000728314	29.8272	A	G
	rs11256497	0.4105	2.51779e-08	-0.047242	0.00847841	40926	0.000758052	31.0461	A	G
	rs115648382	0.0785	1.29673e-08	-0.0570878	0.0100392	40926	0.000789489	32.3346	T	C
	rs11573988	0.1501	4.69019e-10	0.0775148	0.0124439	40926	0.000947208	38.8003	T	G
	rs11667267	0.6113	1.47191e-08	-0.0454312	0.00801991	40926	0.000783483	32.0884	A	G
	rs11830037	0.0984	2.35396e-13	0.0996828	0.0136049	40926	0.00131003	53.682	A	C
	rs11845823	0.2425	3.11028e-16	0.078381	0.00959496	40926	0.0016279	66.7289	G	A
	rs12119215	0.0606	2.59424e-08	-0.108868	0.0195566	40926	0.000756634	30.9879	A	C
	rs1212275	0.8738	1.36741e-15	0.0953961	0.0119419	40926	0.00155682	63.8106	C	T
	rs12139884	0.0586	1.39778e-08	-0.0788137	0.0138912	40926	0.000785929	32.1886	T	C
	rs1216538	0.5537	3.98291e-08	0.0432514	0.0078759	40926	0.000736344	30.1563	G	T
	rs12167058	0.3588	1.36877e-08	-0.045893	0.00808367	40926	0.000786927	32.2296	T	C
	rs12210436	0.5805	6.30072e-10	0.0505563	0.00817703	40926	0.000933157	38.2242	G	A
	rs12212737	0.3519	1.86307e-10	0.0578761	0.00908256	40926	0.000991179	40.6032	A	G
	rs1233417	0.7584	2.74536e-08	-0.0538159	0.00968444	40926	0.000753955	30.8781	T	C
	rs12563037	0.2763	7.3636e-09	-0.0466797	0.0080727	40926	0.000816328	33.4347	C	G
	rs12609574	0.3579	5.58316e-10	-0.0518782	0.00836506	40926	0.000938911	38.4601	T	G
	rs12618060	0.165	1.33767e-09	0.0567997	0.00936855	40926	0.000897342	36.7558	G	A
	rs1265566	0.6839	5.79963e-21	0.0768944	0.00818585	40926	0.00215143	88.2349	T	C
	rs12697870	0.4622	8.93162e-10	-0.0480393	0.00784005	40926	0.000916554	37.5435	C	T
	rs12749014	0.7038	9.78476e-10	-0.0497696	0.00814175	40926	0.000912215	37.3656	T	C
	rs12922725	0.7256	2.48702e-08	-0.0494931	0.00887899	40926	0.000758636	31.07	G	A
	rs12947697	0.0656	2.37892e-08	0.0830576	0.0148798	40926	0.000760737	31.1561	T	C
	rs13030651	0.5994	1.47357e-08	0.0452446	0.00798724	40926	0.00078343	32.0862	A	G
	rs13090803	0.1859	1.35319e-09	0.0677237	0.0111738	40926	0.00089679	36.7332	T	G
	rs13111210	0.5537	2.31473e-12	0.0553202	0.00788703	40926	0.00120066	49.1948	G	T
	rs13212021	0.4682	6.97847e-10	-0.0481993	0.00781622	40926	0.000928293	38.0248	A	G
	rs13409045	0.4145	8.39247e-09	-0.0454489	0.00788991	40926	0.000810124	33.1804	T	C
	rs140367581	0.0119	2.02428e-08	0.143293	0.0255429	40926	0.000768381	31.4694	T	A
	rs141686764	0.0239	3.32966e-08	-0.164372	0.0297604	40926	0.000744827	30.504	G	A
	rs142174850	0.0646	2.83296e-09	-0.0899862	0.0151466	40926	0.000861684	35.294	A	G
	rs142997491	0.0119	6.90892e-09	0.150234	0.0259332	40926	0.000819349	33.5585	G	A
	rs147132367	0.0139	3.06768e-08	-0.149535	0.0270038	40926	0.000748706	30.663	C	T
	rs147857072	0.0109	3.9232e-08	-0.194558	0.0354111	40926	0.000737055	30.1855	C	T
	rs150031259	0.0219	2.33115e-08	0.107467	0.0192406	40926	0.000761698	31.1955	G	T
	rs150398674	0.0427	2.63609e-09	0.104056	0.0174802	40926	0.0008651	35.434	T	C
	rs151234	0.1372	4.81948e-13	0.0851282	0.0117738	40926	0.00127573	52.2748	C	G
	rs1545749	0.6988	2.45827e-09	-0.0499446	0.00837406	40926	0.000868417	35.57	G	A
	rs17531680	0.0785	3.66092e-08	-0.100942	0.0183315	40926	0.000740333	30.3198	T	C
	rs17582815	0.3479	1.08966e-09	-0.0530629	0.00870499	40926	0.000907093	37.1556	G	C
	rs17602709	0.3499	7.4114e-11	-0.0575835	0.00884256	40926	0.00103512	42.4052	A	G
	rs1775589	0.1461	1.86488e-08	-0.0658956	0.0117167	40926	0.000772267	31.6287	C	T
	rs1790604	0.5239	1.47123e-08	-0.0446083	0.00787452	40926	0.000783508	32.0894	G	A
	rs1922792	0.6252	4.64633e-08	-0.0435302	0.00796622	40926	0.000729056	29.8576	A	G
	rs1934807	0.5199	1.23055e-11	0.0533262	0.00786921	40926	0.00112081	45.9196	C	T
	rs1951377	0.4583	8.62542e-09	0.0454346	0.00789376	40926	0.000808826	33.1272	C	T
	rs1955189	0.2773	2.13865e-09	-0.0508321	0.00849054	40926	0.000875036	35.8413	C	A
	rs1957569	0.3817	4.82692e-08	-0.0462651	0.00847724	40926	0.000727248	29.7836	G	A
	rs2066623	0.3221	6.19541e-09	0.0489409	0.00842154	40926	0.000824524	33.7707	G	A
	rs2066797	0.0537	1.1467e-08	0.111098	0.0194653	40926	0.000795326	32.5738	C	T
	rs2069408	0.3201	2.25061e-15	0.0670679	0.00846101	40926	0.00153292	62.8295	G	A
	rs2074163	0.1799	3.11301e-08	0.0585599	0.01058	40926	0.000748006	30.6343	A	G
	rs2235544	0.5249	1.87197e-12	-0.0554078	0.0078663	40926	0.00121081	49.6112	A	C
	rs2236313	0.4384	1.93531e-09	-0.0474168	0.00789866	40926	0.000879784	36.036	C	T
	rs2273669	0.1581	3.80925e-08	0.0580833	0.0105616	40926	0.000738453	30.2428	G	A
	rs2387397	0.7893	4.74308e-10	0.0618659	0.0099345	40926	0.000946673	38.7784	C	G
	rs2445607	0.3777	1.38427e-09	-0.049533	0.00817741	40926	0.000895714	36.6891	A	G
	rs244670	0.839	2.45188e-14	-0.06917	0.00907219	40926	0.00141839	58.1286	C	T
	rs2531993	0.8459	2.27615e-11	-0.0691686	0.0103436	40926	0.00109144	44.715	G	A
	rs2739156	0.2734	1.53479e-08	0.0501421	0.00886274	40926	0.000781502	32.0072	A	T
	rs28157	0.2952	4.52637e-10	-0.0526565	0.00844571	40926	0.000948899	38.8696	T	G
	rs2847258	0.4573	3.93441e-08	-0.0431775	0.00785936	40926	0.000736921	30.18	T	C
	rs28683166	0.0577	3.50744e-08	0.101483	0.0184045	40926	0.000742364	30.4031	A	G
	rs2921077	0.4583	4.10932e-08	-0.0434573	0.00792137	40926	0.000734863	30.0956	A	G
	rs2972337	0.3479	7.61115e-09	0.0500311	0.00866062	40926	0.000814758	33.3704	A	G
	rs3010251	0.1978	8.79995e-09	0.0526038	0.00914472	40926	0.000807873	33.0881	T	C
	rs30236	0.5676	2.62494e-09	-0.0471954	0.00792737	40926	0.000865298	35.4421	C	T
	rs3117159	0.6322	2.80802e-08	0.0455628	0.00820507	40926	0.000752887	30.8344	C	T
	rs3133584	0.7356	8.54575e-09	0.0487559	0.00846849	40926	0.000809266	33.1452	G	T
	rs3214051	0.6272	6.20998e-09	-0.0489129	0.0084173	40926	0.000824411	33.766	A	G
	rs34185821	0.3022	3.44112e-14	0.0655658	0.00864921	40926	0.00140215	57.462	G	A
	rs34451538	0.0308	3.3075e-11	-0.146087	0.022027	40926	0.00107361	43.9836	A	G
	rs34536443	0.0288	5.49655e-09	-0.136551	0.0234166	40926	0.000830199	34.0033	C	G
	rs35717611	0.2634	2.88669e-11	0.0538069	0.00808853	40926	0.00108011	44.2502	T	C
	rs35738535	0.3042	1.15542e-08	-0.0498877	0.00874275	40926	0.000794962	32.5589	G	A
	rs3899120	0.7028	2.16701e-10	-0.0553157	0.00871248	40926	0.00098398	40.3081	T	A
	rs3909640	0.4761	2.73955e-08	0.0438733	0.00789469	40926	0.000754056	30.8823	T	C
	rs3962622	0.4742	4.18533e-08	-0.0429024	0.00782485	40926	0.000733995	30.0601	C	T
	rs41278454	0.0209	2.03676e-08	0.104553	0.0186407	40926	0.000768096	31.4577	A	G
	rs41294609	0.0835	2.03559e-08	-0.068754	0.0122579	40926	0.000768123	31.4588	A	G
	rs4129579	0.326	9.45192e-09	-0.0470175	0.0081908	40926	0.000804484	32.9492	A	G
	rs421446	0.3082	5.38394e-12	-0.0606356	0.00879404	40926	0.00116031	47.5398	G	A
	rs4416711	0.0845	1.32739e-15	0.146024	0.0182712	40926	0.00155825	63.8694	T	C
	rs4432208	0.4533	1.73161e-09	-0.0473465	0.00786333	40926	0.000885073	36.2528	G	A
	rs4445669	0.5308	1.01118e-08	0.0451394	0.00787932	40926	0.000801284	32.8181	C	T
	rs4526642	0.165	1.48057e-08	-0.0594242	0.0104919	40926	0.000783211	32.0773	A	G
	rs4630674	0.3509	1.11501e-09	0.0486963	0.00799347	40926	0.000906	37.1108	A	G
	rs4704408	0.7932	2.07826e-11	0.0710451	0.0106031	40926	0.00109579	44.8933	A	G
	rs4714699	0.4006	1.84374e-11	0.0563877	0.00839365	40926	0.00110151	45.128	C	T
	rs4728142	0.4493	4.2711e-08	0.0433392	0.00790968	40926	0.000733037	30.0208	A	G
	rs4741883	0.828	1.59269e-09	-0.0586531	0.00971932	40926	0.000889047	36.4157	T	C
	rs4743170	0.3509	1.62705e-16	-0.0689377	0.00835934	40926	0.00165901	68.0062	G	A
	rs4862615	0.1143	3.88687e-08	-0.0605705	0.011021	40926	0.000737498	30.2036	T	C
	rs4979772	0.5934	2.67979e-13	-0.0592991	0.00811252	40926	0.00130382	53.4273	G	A
	rs56011703	0.1551	2.95114e-09	0.0840995	0.0141718	40926	0.000859734	35.214	T	C
	rs56154925	0.1909	3.30354e-09	0.0628926	0.0106314	40926	0.000854373	34.9943	T	C
	rs61201527	0.1262	4.99724e-08	0.0641356	0.011765	40926	0.000725604	29.7162	C	A
	rs61916675	0.3171	9.4254e-11	0.0543359	0.00839048	40926	0.00102366	41.9352	G	A
	rs62362872	0.3797	6.50909e-09	0.0464843	0.00801023	40926	0.000822178	33.6745	T	C
	rs6578121	0.8052	1.25794e-10	-0.0577111	0.00897227	40926	0.00100989	41.3707	C	T
	rs659964	0.1511	6.28058e-12	-0.0758368	0.0110338	40926	0.00115295	47.2377	C	G
	rs6723527	0.2525	2.89728e-08	0.0527658	0.00951158	40926	0.000751405	30.7736	A	G
	rs6738874	0.7505	6.37529e-17	0.0715353	0.00855884	40926	0.00170401	69.8538	A	T
	rs6838080	0.2555	2.0096e-08	0.0501211	0.00893238	40926	0.000768729	31.4837	C	G
	rs6978504	0.329	4.81471e-09	-0.0528454	0.00902808	40926	0.00083649	34.2612	G	C
	rs6995041	0.3847	8.1255e-10	0.0489672	0.00797192	40926	0.000921054	37.728	G	C
	rs7021104	0.2664	1.01789e-08	-0.0522931	0.00912983	40926	0.00080097	32.8052	A	C
	rs7095491	0.5229	2.07573e-09	-0.0469823	0.00784115	40926	0.000876454	35.8995	C	T
	rs71508903	0.2197	4.3142e-15	0.0786846	0.0100293	40926	0.00150171	61.5484	T	C
	rs71641308	0.0537	1.46255e-08	0.0745947	0.0131656	40926	0.000783781	32.1006	T	C
	rs72687906	0.0219	1.12486e-22	0.252612	0.0257765	40926	0.00234122	96.0371	G	A
	rs72690067	0.0129	2.46843e-08	0.226028	0.0405397	40926	0.000758987	31.0844	T	G
	rs72859111	0.0109	1.91995e-08	0.123472	0.0219738	40926	0.00077089	31.5722	G	T
	rs72918100	0.1312	2.78509e-08	-0.0617472	0.0111167	40926	0.00075328	30.8505	T	C
	rs73161818	0.2097	3.51399e-14	0.0738367	0.00974378	40926	0.00140114	57.4207	A	C
	rs7318162	0.2942	1.36248e-09	0.0528262	0.00871742	40926	0.000896466	36.7199	G	C
	rs73394715	0.0606	3.18721e-09	-0.11528	0.0194675	40926	0.000856084	35.0644	A	G
	rs74352848	0.0328	3.37855e-09	0.0961783	0.0162682	40926	0.000853307	34.9505	T	C
	rs745814	0.3052	5.37069e-10	0.052626	0.0084773	40926	0.000940757	38.5358	T	C
	rs75380468	0.2505	5.29907e-18	-0.080012	0.00925342	40926	0.00182353	74.7626	C	T
	rs7585601	0.1223	3.48257e-09	0.060354	0.0102173	40926	0.000851864	34.8914	C	T
	rs76428106	0.0139	7.81448e-13	0.24652	0.0344092	40926	0.0012526	51.3256	C	T
	rs7649812	0.2455	1.81945e-08	0.0489593	0.00869869	40926	0.000773441	31.6768	G	C
	rs7701443	0.3857	8.30195e-09	-0.046864	0.00813299	40926	0.000810638	33.2014	G	A
	rs77089224	0.0686	9.03233e-13	-0.115056	0.0161041	40926	0.00124568	51.0416	A	C
	rs77916927	0.0119	3.25492e-08	-0.113504	0.0205358	40926	0.000745892	30.5477	G	A
	rs7870753	0.1998	2.37525e-08	-0.0561844	0.010065	40926	0.000760806	31.1589	G	A
	rs7870871	0.7515	1.7334e-68	0.169983	0.00971931	40926	0.00741835	305.857	C	T
	rs7933222	0.2078	9.51919e-11	0.0630234	0.00973423	40926	0.00102319	41.9159	A	T
	rs79722654	0.0328	4.42415e-09	0.152292	0.0259552	40926	0.000840506	34.4258	A	G
	rs8006146	0.9205	1.0778e-08	-0.08986	0.0157153	40926	0.000798254	32.6939	A	G
	rs8076812	0.8559	3.40118e-09	0.0596974	0.0100994	40926	0.000853001	34.938	T	C
	rs8089805	0.1014	9.61701e-09	0.0620882	0.0108217	40926	0.000803672	32.9159	G	T
	rs844294	0.506	9.4189e-10	-0.0487245	0.00796288	40926	0.000914025	37.4398	C	T
	rs925406	0.7763	4.66498e-08	0.0542233	0.00992441	40926	0.000728864	29.8498	C	T
	rs931555	0.3072	9.26062e-10	-0.0493455	0.00806081	40926	0.000914831	37.4728	T	C
	rs9326172	0.3499	5.07575e-14	-0.0608671	0.00808333	40926	0.00138352	56.6974	A	G
	rs9373363	0.2505	5.41764e-09	-0.0485429	0.00832097	40926	0.000830889	34.0316	G	A
	rs9393691	0.3817	3.4321e-08	-0.0431748	0.0078246	40926	0.000743386	30.4449	C	T
	rs9981704	0.2038	3.12802e-08	0.0561317	0.0101429	40926	0.00074777	30.6246	T	C
HT(exposure)	rs1001484	0.2266	1.47503e-16	-0.0756447	0.00915961	40926	0.00166372	68.1996	G	A
getting up	rs10035355	0.3787	7.76962e-14	0.0592977	0.00793371	40926	0.00136311	55.8601	A	G
	rs10161218	0.8221	1.19072e-08	-0.0547808	0.0096089	40926	0.000793534	32.5004	A	G
	rs10800596	0.6362	3.16177e-08	-0.0461178	0.0083362	40926	0.000747269	30.6041	G	A
	rs10817378	0.1282	7.59626e-14	-0.0710086	0.00949677	40926	0.0013642	55.9048	T	C
	rs10817674	0.339	6.71321e-10	0.0491956	0.00796987	40926	0.000930136	38.1003	A	C
	rs10929817	0.4125	2.46661e-11	-0.0537948	0.00805875	40926	0.00108761	44.5578	C	T
	rs10982748	0.2525	2.62785e-16	0.0760897	0.00929137	40926	0.00163599	67.0612	T	A
	rs11033028	0.2962	3.7921e-10	0.0531824	0.0084924	40926	0.000957326	39.2151	T	C
	rs11073333	0.7893	2.06495e-08	-0.055886	0.00996813	40926	0.000767443	31.4309	A	G
	rs111332255	0.0209	1.80747e-09	0.112812	0.0187575	40926	0.000883035	36.1692	A	G
	rs111352680	0.2604	7.12525e-11	-0.0550579	0.00844707	40926	0.001037	42.4821	A	G
	rs11255795	0.1849	4.71987e-08	-0.064654	0.011838	40926	0.000728314	29.8272	A	G
	rs11256497	0.4105	2.51779e-08	-0.047242	0.00847841	40926	0.000758052	31.0461	A	G
	rs115648382	0.0785	1.29673e-08	-0.0570878	0.0100392	40926	0.000789489	32.3346	T	C
	rs11573988	0.1501	4.69019e-10	0.0775148	0.0124439	40926	0.000947208	38.8003	T	G
	rs11667267	0.6113	1.47191e-08	-0.0454312	0.00801991	40926	0.000783483	32.0884	A	G
	rs11830037	0.0984	2.35396e-13	0.0996828	0.0136049	40926	0.00131003	53.682	A	C
	rs11845823	0.2425	3.11028e-16	0.078381	0.00959496	40926	0.0016279	66.7289	G	A
	rs12119215	0.0606	2.59424e-08	-0.108868	0.0195566	40926	0.000756634	30.9879	A	C
	rs1212275	0.8738	1.36741e-15	0.0953961	0.0119419	40926	0.00155682	63.8106	C	T
	rs12139884	0.0586	1.39778e-08	-0.0788137	0.0138912	40926	0.000785929	32.1886	T	C
	rs1216538	0.5537	3.98291e-08	0.0432514	0.0078759	40926	0.000736344	30.1563	G	T
	rs12167058	0.3588	1.36877e-08	-0.045893	0.00808367	40926	0.000786927	32.2296	T	C
	rs12210436	0.5805	6.30072e-10	0.0505563	0.00817703	40926	0.000933157	38.2242	G	A
	rs12212737	0.3519	1.86307e-10	0.0578761	0.00908256	40926	0.000991179	40.6032	A	G
	rs1233417	0.7584	2.74536e-08	-0.0538159	0.00968444	40926	0.000753955	30.8781	T	C
	rs12563037	0.2763	7.3636e-09	-0.0466797	0.0080727	40926	0.000816328	33.4347	C	G
	rs12609574	0.3579	5.58316e-10	-0.0518782	0.00836506	40926	0.000938911	38.4601	T	G
	rs12618060	0.165	1.33767e-09	0.0567997	0.00936855	40926	0.000897342	36.7558	G	A
	rs1265566	0.6839	5.79963e-21	0.0768944	0.00818585	40926	0.00215143	88.2349	T	C
	rs12697870	0.4622	8.93162e-10	-0.0480393	0.00784005	40926	0.000916554	37.5435	C	T
	rs12749014	0.7038	9.78476e-10	-0.0497696	0.00814175	40926	0.000912215	37.3656	T	C
	rs12922725	0.7256	2.48702e-08	-0.0494931	0.00887899	40926	0.000758636	31.07	G	A
	rs12947697	0.0656	2.37892e-08	0.0830576	0.0148798	40926	0.000760737	31.1561	T	C
	rs13030651	0.5994	1.47357e-08	0.0452446	0.00798724	40926	0.00078343	32.0862	A	G
	rs13090803	0.1859	1.35319e-09	0.0677237	0.0111738	40926	0.00089679	36.7332	T	G
	rs13111210	0.5537	2.31473e-12	0.0553202	0.00788703	40926	0.00120066	49.1948	G	T
	rs13212021	0.4682	6.97847e-10	-0.0481993	0.00781622	40926	0.000928293	38.0248	A	G
	rs13409045	0.4145	8.39247e-09	-0.0454489	0.00788991	40926	0.000810124	33.1804	T	C
	rs140367581	0.0119	2.02428e-08	0.143293	0.0255429	40926	0.000768381	31.4694	T	A
	rs141686764	0.0239	3.32966e-08	-0.164372	0.0297604	40926	0.000744827	30.504	G	A
	rs142174850	0.0646	2.83296e-09	-0.0899862	0.0151466	40926	0.000861684	35.294	A	G
	rs142997491	0.0119	6.90892e-09	0.150234	0.0259332	40926	0.000819349	33.5585	G	A
	rs147132367	0.0139	3.06768e-08	-0.149535	0.0270038	40926	0.000748706	30.663	C	T
	rs147857072	0.0109	3.9232e-08	-0.194558	0.0354111	40926	0.000737055	30.1855	C	T
	rs150031259	0.0219	2.33115e-08	0.107467	0.0192406	40926	0.000761698	31.1955	G	T
	rs150398674	0.0427	2.63609e-09	0.104056	0.0174802	40926	0.0008651	35.434	T	C
	rs151234	0.1372	4.81948e-13	0.0851282	0.0117738	40926	0.00127573	52.2748	C	G
	rs1545749	0.6988	2.45827e-09	-0.0499446	0.00837406	40926	0.000868417	35.57	G	A
	rs17531680	0.0785	3.66092e-08	-0.100942	0.0183315	40926	0.000740333	30.3198	T	C
	rs17582815	0.3479	1.08966e-09	-0.0530629	0.00870499	40926	0.000907093	37.1556	G	C
	rs17602709	0.3499	7.4114e-11	-0.0575835	0.00884256	40926	0.00103512	42.4052	A	G
	rs1775589	0.1461	1.86488e-08	-0.0658956	0.0117167	40926	0.000772267	31.6287	C	T
	rs1790604	0.5239	1.47123e-08	-0.0446083	0.00787452	40926	0.000783508	32.0894	G	A
	rs1922792	0.6252	4.64633e-08	-0.0435302	0.00796622	40926	0.000729056	29.8576	A	G
	rs1934807	0.5199	1.23055e-11	0.0533262	0.00786921	40926	0.00112081	45.9196	C	T
	rs1951377	0.4583	8.62542e-09	0.0454346	0.00789376	40926	0.000808826	33.1272	C	T
	rs1955189	0.2773	2.13865e-09	-0.0508321	0.00849054	40926	0.000875036	35.8413	C	A
	rs1957569	0.3817	4.82692e-08	-0.0462651	0.00847724	40926	0.000727248	29.7836	G	A
	rs2066623	0.3221	6.19541e-09	0.0489409	0.00842154	40926	0.000824524	33.7707	G	A
	rs2066797	0.0537	1.1467e-08	0.111098	0.0194653	40926	0.000795326	32.5738	C	T
	rs2069408	0.3201	2.25061e-15	0.0670679	0.00846101	40926	0.00153292	62.8295	G	A
	rs2074163	0.1799	3.11301e-08	0.0585599	0.01058	40926	0.000748006	30.6343	A	G
	rs2235544	0.5249	1.87197e-12	-0.0554078	0.0078663	40926	0.00121081	49.6112	A	C
	rs2236313	0.4384	1.93531e-09	-0.0474168	0.00789866	40926	0.000879784	36.036	C	T
	rs2273669	0.1581	3.80925e-08	0.0580833	0.0105616	40926	0.000738453	30.2428	G	A
	rs2387397	0.7893	4.74308e-10	0.0618659	0.0099345	40926	0.000946673	38.7784	C	G
	rs2445607	0.3777	1.38427e-09	-0.049533	0.00817741	40926	0.000895714	36.6891	A	G
	rs244670	0.839	2.45188e-14	-0.06917	0.00907219	40926	0.00141839	58.1286	C	T
	rs2531993	0.8459	2.27615e-11	-0.0691686	0.0103436	40926	0.00109144	44.715	G	A
	rs2739156	0.2734	1.53479e-08	0.0501421	0.00886274	40926	0.000781502	32.0072	A	T
	rs28157	0.2952	4.52637e-10	-0.0526565	0.00844571	40926	0.000948899	38.8696	T	G
	rs2847258	0.4573	3.93441e-08	-0.0431775	0.00785936	40926	0.000736921	30.18	T	C
	rs28683166	0.0577	3.50744e-08	0.101483	0.0184045	40926	0.000742364	30.4031	A	G
	rs2921077	0.4583	4.10932e-08	-0.0434573	0.00792137	40926	0.000734863	30.0956	A	G
	rs3010251	0.1978	8.79995e-09	0.0526038	0.00914472	40926	0.000807873	33.0881	T	C
	rs30236	0.5676	2.62494e-09	-0.0471954	0.00792737	40926	0.000865298	35.4421	C	T
	rs3117159	0.6322	2.80802e-08	0.0455628	0.00820507	40926	0.000752887	30.8344	C	T
	rs3133584	0.7356	8.54575e-09	0.0487559	0.00846849	40926	0.000809266	33.1452	G	T
	rs3214051	0.6272	6.20998e-09	-0.0489129	0.0084173	40926	0.000824411	33.766	A	G
	rs34185821	0.3022	3.44112e-14	0.0655658	0.00864921	40926	0.00140215	57.462	G	A
	rs34451538	0.0308	3.3075e-11	-0.146087	0.022027	40926	0.00107361	43.9836	A	G
	rs34536443	0.0288	5.49655e-09	-0.136551	0.0234166	40926	0.000830199	34.0033	C	G
	rs35717611	0.2634	2.88669e-11	0.0538069	0.00808853	40926	0.00108011	44.2502	T	C
	rs35738535	0.3042	1.15542e-08	-0.0498877	0.00874275	40926	0.000794962	32.5589	G	A
	rs3899120	0.7028	2.16701e-10	-0.0553157	0.00871248	40926	0.00098398	40.3081	T	A
	rs3909640	0.4761	2.73955e-08	0.0438733	0.00789469	40926	0.000754056	30.8823	T	C
	rs3962622	0.4742	4.18533e-08	-0.0429024	0.00782485	40926	0.000733995	30.0601	C	T
	rs41278454	0.0209	2.03676e-08	0.104553	0.0186407	40926	0.000768096	31.4577	A	G
	rs41294609	0.0835	2.03559e-08	-0.068754	0.0122579	40926	0.000768123	31.4588	A	G
	rs4129579	0.326	9.45192e-09	-0.0470175	0.0081908	40926	0.000804484	32.9492	A	G
	rs421446	0.3082	5.38394e-12	-0.0606356	0.00879404	40926	0.00116031	47.5398	G	A
	rs4416711	0.0845	1.32739e-15	0.146024	0.0182712	40926	0.00155825	63.8694	T	C
	rs4432208	0.4533	1.73161e-09	-0.0473465	0.00786333	40926	0.000885073	36.2528	G	A
	rs4445669	0.5308	1.01118e-08	0.0451394	0.00787932	40926	0.000801284	32.8181	C	T
	rs4526642	0.165	1.48057e-08	-0.0594242	0.0104919	40926	0.000783211	32.0773	A	G
	rs4630674	0.3509	1.11501e-09	0.0486963	0.00799347	40926	0.000906	37.1108	A	G
	rs4704408	0.7932	2.07826e-11	0.0710451	0.0106031	40926	0.00109579	44.8933	A	G
	rs4714699	0.4006	1.84374e-11	0.0563877	0.00839365	40926	0.00110151	45.128	C	T
	rs4728142	0.4493	4.2711e-08	0.0433392	0.00790968	40926	0.000733037	30.0208	A	G
	rs4741883	0.828	1.59269e-09	-0.0586531	0.00971932	40926	0.000889047	36.4157	T	C
	rs4743170	0.3509	1.62705e-16	-0.0689377	0.00835934	40926	0.00165901	68.0062	G	A
	rs4862615	0.1143	3.88687e-08	-0.0605705	0.011021	40926	0.000737498	30.2036	T	C
	rs4979772	0.5934	2.67979e-13	-0.0592991	0.00811252	40926	0.00130382	53.4273	G	A
	rs56011703	0.1551	2.95114e-09	0.0840995	0.0141718	40926	0.000859734	35.214	T	C
	rs56154925	0.1909	3.30354e-09	0.0628926	0.0106314	40926	0.000854373	34.9943	T	C
	rs61201527	0.1262	4.99724e-08	0.0641356	0.011765	40926	0.000725604	29.7162	C	A
	rs61916675	0.3171	9.4254e-11	0.0543359	0.00839048	40926	0.00102366	41.9352	G	A
	rs61983206	0.4781	3.90958e-08	-0.0453601	0.00825497	40926	0.000737221	30.1923	T	C
	rs62362872	0.3797	6.50909e-09	0.0464843	0.00801023	40926	0.000822178	33.6745	T	C
	rs6578121	0.8052	1.25794e-10	-0.0577111	0.00897227	40926	0.00100989	41.3707	C	T
	rs659964	0.1511	6.28058e-12	-0.0758368	0.0110338	40926	0.00115295	47.2377	C	G
	rs6723527	0.2525	2.89728e-08	0.0527658	0.00951158	40926	0.000751405	30.7736	A	G
	rs6738874	0.7505	6.37529e-17	0.0715353	0.00855884	40926	0.00170401	69.8538	A	T
	rs6838080	0.2555	2.0096e-08	0.0501211	0.00893238	40926	0.000768729	31.4837	C	G
	rs6978504	0.329	4.81471e-09	-0.0528454	0.00902808	40926	0.00083649	34.2612	G	C
	rs6995041	0.3847	8.1255e-10	0.0489672	0.00797192	40926	0.000921054	37.728	G	C
	rs7021104	0.2664	1.01789e-08	-0.0522931	0.00912983	40926	0.00080097	32.8052	A	C
	rs7095491	0.5229	2.07573e-09	-0.0469823	0.00784115	40926	0.000876454	35.8995	C	T
	rs71508903	0.2197	4.3142e-15	0.0786846	0.0100293	40926	0.00150171	61.5484	T	C
	rs71641308	0.0537	1.46255e-08	0.0745947	0.0131656	40926	0.000783781	32.1006	T	C
	rs72687906	0.0219	1.12486e-22	0.252612	0.0257765	40926	0.00234122	96.0371	G	A
	rs72690067	0.0129	2.46843e-08	0.226028	0.0405397	40926	0.000758987	31.0844	T	G
	rs72859111	0.0109	1.91995e-08	0.123472	0.0219738	40926	0.00077089	31.5722	G	T
	rs72918100	0.1312	2.78509e-08	-0.0617472	0.0111167	40926	0.00075328	30.8505	T	C
	rs73161818	0.2097	3.51399e-14	0.0738367	0.00974378	40926	0.00140114	57.4207	A	C
	rs7318162	0.2942	1.36248e-09	0.0528262	0.00871742	40926	0.000896466	36.7199	G	C
	rs73394715	0.0606	3.18721e-09	-0.11528	0.0194675	40926	0.000856084	35.0644	A	G
	rs74352848	0.0328	3.37855e-09	0.0961783	0.0162682	40926	0.000853307	34.9505	T	C
	rs745814	0.3052	5.37069e-10	0.052626	0.0084773	40926	0.000940757	38.5358	T	C
	rs75380468	0.2505	5.29907e-18	-0.080012	0.00925342	40926	0.00182353	74.7626	C	T
	rs7585601	0.1223	3.48257e-09	0.060354	0.0102173	40926	0.000851864	34.8914	C	T
	rs76428106	0.0139	7.81448e-13	0.24652	0.0344092	40926	0.0012526	51.3256	C	T
	rs7649812	0.2455	1.81945e-08	0.0489593	0.00869869	40926	0.000773441	31.6768	G	C
	rs7701443	0.3857	8.30195e-09	-0.046864	0.00813299	40926	0.000810638	33.2014	G	A
	rs77089224	0.0686	9.03233e-13	-0.115056	0.0161041	40926	0.00124568	51.0416	A	C
	rs77916927	0.0119	3.25492e-08	-0.113504	0.0205358	40926	0.000745892	30.5477	G	A
	rs7870753	0.1998	2.37525e-08	-0.0561844	0.010065	40926	0.000760806	31.1589	G	A
	rs7870871	0.7515	1.7334e-68	0.169983	0.00971931	40926	0.00741835	305.857	C	T
	rs7933222	0.2078	9.51919e-11	0.0630234	0.00973423	40926	0.00102319	41.9159	A	T
	rs79722654	0.0328	4.42415e-09	0.152292	0.0259552	40926	0.000840506	34.4258	A	G
	rs8006146	0.9205	1.0778e-08	-0.08986	0.0157153	40926	0.000798254	32.6939	A	G
	rs8076812	0.8559	3.40118e-09	0.0596974	0.0100994	40926	0.000853001	34.938	T	C
	rs8089805	0.1014	9.61701e-09	0.0620882	0.0108217	40926	0.000803672	32.9159	G	T
	rs844294	0.506	9.4189e-10	-0.0487245	0.00796288	40926	0.000914025	37.4398	C	T
	rs925406	0.7763	4.66498e-08	0.0542233	0.00992441	40926	0.000728864	29.8498	C	T
	rs931555	0.3072	9.26062e-10	-0.0493455	0.00806081	40926	0.000914831	37.4728	T	C
	rs9326172	0.3499	5.07575e-14	-0.0608671	0.00808333	40926	0.00138352	56.6974	A	G
	rs9373363	0.2505	5.41764e-09	-0.0485429	0.00832097	40926	0.000830889	34.0316	G	A
	rs9393691	0.3817	3.4321e-08	-0.0431748	0.0078246	40926	0.000743386	30.4449	C	T
	rs9981704	0.2038	3.12802e-08	0.0561317	0.0101429	40926	0.00074777	30.6246	T	C
HT(exposure)	rs10116520	0.400977	4.99344e-31	0.0922204	0.00796132	40926	0.00326786	134.172	G	A
sleep duration	rs10118880	0.724067	5.89386e-12	-0.0599654	0.00871311	40926	0.00115599	47.3624	A	G
	rs10166287	0.102806	2.38616e-12	-0.0919743	0.0131208	40926	0.0011992	49.135	G	T
	rs10259879	0.231986	6.64661e-12	0.06374	0.00928469	40926	0.00115024	47.1268	G	A
	rs10416358	0.28634	2.3094e-20	0.0792971	0.00857547	40926	0.00208494	85.5022	G	A
	rs10494077	0.213715	2.91944e-31	0.109462	0.00941244	40926	0.00329375	135.239	A	G
	rs10514934	0.150875	1.20337e-13	-0.0823176	0.0110994	40926	0.00134216	55.0003	C	T
	rs10748781	0.652488	1.20476e-21	-0.0784328	0.0082063	40926	0.00222707	91.3439	A	C
	rs1079418	0.261698	3.74283e-20	-0.0823469	0.00895542	40926	0.00206171	84.5476	G	A
	rs10814915	0.543587	1.48115e-19	-0.0708255	0.00782937	40926	0.00199553	81.8285	C	T
	rs10817674	0.404202	6.71321e-10	0.0491956	0.00796987	40926	0.000930136	38.1003	A	C
	rs10818050	0.655429	9.33254e-190	0.24571	0.00836262	40926	0.0206584	863.256	G	A
	rs10858026	0.807437	3.7792e-12	0.06992	0.0100674	40926	0.00117722	48.2333	G	T
	rs11079035	0.202659	4.19662e-15	0.0756235	0.00963489	40926	0.00150303	61.6026	A	G
	rs11086103	0.58181	2.46752e-10	0.0504636	0.00797339	40926	0.000977792	40.0543	A	G
	rs111352680	0.32381	7.12525e-11	-0.0550579	0.00844707	40926	0.001037	42.4821	A	G
	rs1131896	0.2157	1.36899e-25	-0.100287	0.00959097	40926	0.00266444	109.331	A	G
	rs11571297	0.373305	6.10239e-53	-0.124562	0.00813351	40926	0.00569815	234.528	C	T
	rs116776245	0.0833091	3.49583e-10	0.0872938	0.0139113	40926	0.000961201	39.3741	A	G
	rs116909374	0.0306768	7.53182e-19	-0.212521	0.0239684	40926	0.00191731	78.6148	T	C
	rs11830037	0.0888095	2.35396e-13	0.0996828	0.0136049	40926	0.00131003	53.682	A	C
	rs11897732	0.582497	6.29492e-09	0.0463268	0.00797538	40926	0.000823767	33.7397	A	G
	rs11935941	0.123206	3.59253e-30	-0.141463	0.0123947	40926	0.00317274	130.254	C	A
	rs11969311	0.252349	2.96784e-10	-0.0569107	0.00903279	40926	0.000969	39.6938	C	A
	rs1203940	0.792063	1.13423e-25	0.102604	0.00979587	40926	0.0026735	109.704	C	T
	rs12175489	0.156735	7.25772e-43	-0.151299	0.0110242	40926	0.00458125	188.346	A	G
	rs12206423	0.148506	1.61328e-08	0.0614412	0.0108764	40926	0.000779132	31.9101	T	C
	rs1239704	0.691589	1.30861e-09	-0.0513046	0.00845726	40926	0.000898387	36.7987	A	G
	rs12407089	0.316122	2.32113e-28	0.0923609	0.00836234	40926	0.00297186	121.983	C	G
	rs12540388	0.1861	1.04981e-10	-0.0657312	0.0101757	40926	0.00101853	41.7247	T	A
	rs12697352	0.395907	5.24469e-10	-0.0499358	0.00803913	40926	0.000941884	38.582	A	G
	rs12756019	0.605562	6.52529e-13	-0.0576319	0.00801665	40926	0.00126123	51.6796	A	G
	rs12897126	0.886514	5.36537e-17	-0.102215	0.0121998	40926	0.0017123	70.1944	A	T
	rs12923006	0.179626	9.23209e-13	0.072125	0.0100994	40926	0.00124463	50.9987	A	G
	rs12967678	0.117959	5.87584e-10	0.0744285	0.0120168	40926	0.000936472	38.3601	A	G
	rs13137589	0.36779	1.1722e-14	-0.0631943	0.00818682	40926	0.00145377	59.5805	G	A
	rs1317983	0.680897	2.69277e-33	0.102264	0.00850572	40926	0.0035196	144.545	C	T
	rs1319091	0.795	7.93451e-09	-0.0559107	0.00969016	40926	0.000812785	33.2895	A	C
	rs13447704	0.0268399	1.28289e-08	-0.141098	0.0248049	40926	0.000789995	32.3553	C	T
	rs141686764	0.018741	3.32966e-08	-0.164372	0.0297604	40926	0.000744827	30.504	G	A
	rs1441172	0.31324	7.06318e-10	-0.0525649	0.00852681	40926	0.000927718	38.0012	T	C
	rs151234	0.123296	4.81948e-13	0.0851282	0.0117738	40926	0.00127573	52.2748	C	G
	rs1534424	0.397949	1.99205e-12	-0.0563343	0.00800768	40926	0.00120784	49.4893	C	A
	rs17189980	0.0219647	8.73313e-10	0.159744	0.0260552	40926	0.000917619	37.5871	C	T
	rs17364832	0.291179	2.84774e-20	0.0788068	0.00854317	40926	0.00207486	85.088	G	T
	rs17389938	0.143917	1.60964e-09	0.0665321	0.0110281	40926	0.000888537	36.3948	C	G
	rs17447487	0.0516195	1.43562e-08	-0.103313	0.0182239	40926	0.00078467	32.1371	T	C
	rs1788232	0.536415	4.36828e-09	-0.0460428	0.00784427	40926	0.000841112	34.4506	G	A
	rs1808192	0.592061	8.00774e-09	-0.0459939	0.00797357	40926	0.000812349	33.2716	G	A
	rs1885013	0.693585	3.21566e-09	0.0504811	0.00852693	40926	0.00085566	35.047	A	G
	rs1990760	0.585897	1.07473e-15	0.0638177	0.00795928	40926	0.00156839	64.2856	T	C
	rs2046045	0.414313	1.80842e-58	0.127336	0.00789864	40926	0.00631029	259.882	G	T
	rs2049218	0.386346	4.19469e-37	-0.102774	0.00807538	40926	0.00394208	161.964	T	C
	rs210192	0.214912	1.53922e-14	0.0728538	0.00948093	40926	0.00144071	59.0448	G	A
	rs2124594	0.318009	2.23409e-12	-0.0593882	0.00846101	40926	0.00120236	49.2646	C	T
	rs2235544	0.544952	1.87197e-12	-0.0554078	0.0078663	40926	0.00121081	49.6112	A	C
	rs229528	0.396414	1.28558e-19	0.0721977	0.00796744	40926	0.00200235	82.1085	T	C
	rs2345568	0.372507	1.00763e-15	-0.0651412	0.00811633	40926	0.00157148	64.4126	G	A
	rs244687	0.748077	1.07771e-16	-0.0741115	0.00893353	40926	0.00167879	68.8183	G	A
	rs2476601	0.854556	8.6896e-188	-0.308807	0.0105656	40926	0.0204463	854.21	G	A
	rs2629649	0.312967	1.47106e-09	0.0507258	0.00838789	40926	0.000892823	36.5705	G	T
	rs2739043	0.633324	9.55652e-12	-0.0551584	0.00809602	40926	0.00113289	46.4151	G	A
	rs28391281	0.546363	1.31054e-10	-0.0503426	0.00783427	40926	0.00100795	41.2908	C	T
	rs28396553	0.64977	2.05423e-08	-0.0460976	0.00822089	40926	0.00076769	31.4411	T	C
	rs2972343	0.105752	9.63829e-12	-0.0882555	0.0129562	40926	0.0011325	46.3988	G	A
	rs2976908	0.483628	1.71949e-14	-0.0605273	0.00789139	40926	0.0014354	58.8267	G	T
	rs30233	0.586573	1.06512e-11	-0.0540285	0.00794838	40926	0.00112771	46.2027	A	G
	rs3103991	0.748361	7.60536e-10	0.0558276	0.0090733	40926	0.000924201	37.857	G	A
	rs3130186	0.198053	1.47469e-38	-0.129028	0.00993613	40926	0.00410344	168.621	T	C
	rs3184504	0.593695	1.73181e-87	-0.156961	0.00791641	40926	0.00951428	393.102	C	T
	rs35717611	0.378383	2.88669e-11	0.0538069	0.00808853	40926	0.00108011	44.2502	T	C
	rs3778752	0.439791	9.08197e-09	0.0452516	0.0078739	40926	0.000806378	33.0268	T	G
	rs3946137	0.349207	1.8494e-08	0.0460636	0.00818831	40926	0.000772667	31.6451	G	A
	rs41177	0.404602	1.1791e-09	-0.048636	0.00799532	40926	0.000903342	37.0018	A	G
	rs4409785	0.165694	1.60435e-17	0.0884395	0.010381	40926	0.00177029	72.576	C	T
	rs4606850	0.165394	5.1357e-10	0.0649986	0.0104585	40926	0.000942888	38.6232	T	C
	rs4704447	0.56869	6.46487e-09	-0.0460311	0.00793057	40926	0.000822503	33.6878	G	A
	rs4912068	0.0886769	9.51218e-09	-0.0810188	0.0141167	40926	0.000804186	32.937	G	C
	rs56011703	0.0814699	2.95114e-09	0.0840995	0.0141718	40926	0.000859734	35.214	T	C
	rs56159866	0.232405	2.57763e-10	-0.0591346	0.0093534	40926	0.000975711	39.969	T	C
	rs568999	0.315823	2.58535e-10	-0.0533804	0.00844386	40926	0.00097557	39.9632	C	G
	rs56983610	0.130597	1.34029e-18	-0.104236	0.0118418	40926	0.00188964	77.4781	A	C
	rs57652885	0.0531312	2.15993e-09	-0.107083	0.0178911	40926	0.000874556	35.8217	T	C
	rs61201527	0.124417	4.99724e-08	0.0641356	0.011765	40926	0.000725604	29.7162	C	A
	rs61759532	0.189239	4.3722e-15	0.0778455	0.00992449	40926	0.00150106	61.5219	T	C
	rs61916675	0.316719	9.4254e-11	0.0543359	0.00839048	40926	0.00102366	41.9352	G	A
	rs61938962	0.319262	4.08978e-22	0.0805646	0.0083324	40926	0.00227907	93.4818	T	C
	rs6448432	0.281847	2.10911e-14	0.0660575	0.00864199	40926	0.0014256	58.4246	A	G
	rs6471875	0.405069	7.93232e-10	0.0489914	0.0079709	40926	0.0009222	37.7749	A	C
	rs66760320	0.202443	7.64012e-11	-0.0637918	0.00980279	40926	0.00103367	42.3457	T	C
	rs6724363	0.624795	2.37575e-28	0.089522	0.00810683	40926	0.00297075	121.937	T	G
	rs6831973	0.555522	1.3627e-12	0.0558804	0.00788404	40926	0.001226	50.2343	C	T
	rs7043516	0.166287	2.66134e-23	-0.106566	0.0107159	40926	0.00241064	98.8915	C	A
	rs706779	0.377551	8.35988e-17	-0.067476	0.00810423	40926	0.00169099	69.3193	C	T
	rs7127620	0.359376	3.61601e-10	-0.0514586	0.00820742	40926	0.000959591	39.308	G	A
	rs713427	0.221866	8.88403e-10	0.0574138	0.00936868	40926	0.000916807	37.5539	C	T
	rs71430783	0.180111	2.42549e-20	0.0929704	0.0100599	40926	0.00208256	85.4045	T	G
	rs71641308	0.0963323	1.46255e-08	0.0745947	0.0131656	40926	0.000783781	32.1006	T	C
	rs72729322	0.209989	1.84961e-09	0.0574537	0.0095589	40926	0.000881937	36.1243	T	C
	rs72751538	0.0661338	1.11007e-09	0.0947907	0.015558	40926	0.000906214	37.1195	T	G
	rs72796365	0.0260639	3.6713e-09	0.141199	0.0239386	40926	0.000849371	34.7892	T	C
	rs735000	0.120019	1.24914e-10	0.0765716	0.0119025	40926	0.00101023	41.3845	T	C
	rs7444908	0.356509	6.78578e-15	-0.06392	0.00820707	40926	0.00147998	60.6563	G	A
	rs76032549	0.170413	6.06639e-10	0.0639475	0.010333	40926	0.000934951	38.2977	T	C
	rs76169968	0.0991748	1.13771e-10	-0.086105	0.013355	40926	0.00101468	41.5669	A	G
	rs7701443	0.380588	8.30195e-09	-0.046864	0.00813299	40926	0.000810638	33.2014	G	A
	rs774121	0.749326	2.15725e-15	-0.0711606	0.00897138	40926	0.00153495	62.9129	C	T
	rs78783493	0.232825	6.00136e-09	-0.054713	0.00940616	40926	0.000826034	33.8326	T	C
	rs78953577	0.24797	1.66686e-11	-0.0613847	0.00911757	40926	0.00110632	45.3253	T	G
	rs7902146	0.750453	3.71193e-16	-0.0731997	0.0089842	40926	0.00161941	66.3802	T	C
	rs79051898	0.120524	2.58113e-08	-0.067706	0.0121605	40926	0.000756874	30.9978	T	C
	rs79490353	0.0161635	5.68329e-11	0.200239	0.0305624	40926	0.00104777	42.9241	C	T
	rs794999	0.771704	2.1252e-13	-0.0679624	0.00925834	40926	0.00131492	53.8828	G	A
	rs8006310	0.504177	4.12003e-12	-0.0542998	0.00783208	40926	0.00117309	48.0641	G	A
	rs8193	0.352685	1.10255e-12	0.058247	0.00818416	40926	0.00123613	50.6498	T	C
	rs914960	0.150334	1.28304e-08	-0.0629918	0.0110739	40926	0.000789995	32.3553	A	T
	rs9271365	0.35872	6.09537e-180	0.229767	0.00803286	40926	0.0195992	818.114	G	T
	rs9292	0.968429	1.43361e-08	-0.124311	0.0219269	40926	0.000784738	32.1398	G	A
	rs9378805	0.469179	6.90621e-09	0.0454094	0.00783841	40926	0.00081937	33.5594	C	A
	rs938726	0.73143	1.24079e-14	-0.0676073	0.00876677	40926	0.00145104	59.4685	C	A
	rs9497965	0.33673	2.29034e-15	0.0655856	0.0082763	40926	0.00153207	62.7947	T	C
	rs9981704	0.179356	3.12802e-08	0.0561317	0.0101429	40926	0.00074777	30.6246	T	C
HT(exposure)	rs10116520	0.400977	4.99344e-31	0.0922204	0.00796132	40926	0.00326786	134.172	G	A
daytime sleepiness	rs10118880	0.724067	5.89386e-12	-0.0599654	0.00871311	40926	0.00115599	47.3624	A	G
	rs10166287	0.102806	2.38616e-12	-0.0919743	0.0131208	40926	0.0011992	49.135	G	T
	rs10259879	0.231986	6.64661e-12	0.06374	0.00928469	40926	0.00115024	47.1268	G	A
	rs10416358	0.28634	2.3094e-20	0.0792971	0.00857547	40926	0.00208494	85.5022	G	A
	rs10494077	0.213715	2.91944e-31	0.109462	0.00941244	40926	0.00329375	135.239	A	G
	rs10514934	0.150875	1.20337e-13	-0.0823176	0.0110994	40926	0.00134216	55.0003	C	T
	rs10748781	0.652488	1.20476e-21	-0.0784328	0.0082063	40926	0.00222707	91.3439	A	C
	rs1079418	0.261698	3.74283e-20	-0.0823469	0.00895542	40926	0.00206171	84.5476	G	A
	rs10814915	0.543587	1.48115e-19	-0.0708255	0.00782937	40926	0.00199553	81.8285	C	T
	rs10817674	0.404202	6.71321e-10	0.0491956	0.00796987	40926	0.000930136	38.1003	A	C
	rs10818050	0.655429	9.33254e-190	0.24571	0.00836262	40926	0.0206584	863.256	G	A
	rs10858026	0.807437	3.7792e-12	0.06992	0.0100674	40926	0.00117722	48.2333	G	T
	rs11079035	0.202659	4.19662e-15	0.0756235	0.00963489	40926	0.00150303	61.6026	A	G
	rs11086103	0.58181	2.46752e-10	0.0504636	0.00797339	40926	0.000977792	40.0543	A	G
	rs111352680	0.32381	7.12525e-11	-0.0550579	0.00844707	40926	0.001037	42.4821	A	G
	rs1131896	0.2157	1.36899e-25	-0.100287	0.00959097	40926	0.00266444	109.331	A	G
	rs11571297	0.373305	6.10239e-53	-0.124562	0.00813351	40926	0.00569815	234.528	C	T
	rs116776245	0.0833091	3.49583e-10	0.0872938	0.0139113	40926	0.000961201	39.3741	A	G
	rs116909374	0.0306768	7.53182e-19	-0.212521	0.0239684	40926	0.00191731	78.6148	T	C
	rs11830037	0.0888095	2.35396e-13	0.0996828	0.0136049	40926	0.00131003	53.682	A	C
	rs11897732	0.582497	6.29492e-09	0.0463268	0.00797538	40926	0.000823767	33.7397	A	G
	rs11935941	0.123206	3.59253e-30	-0.141463	0.0123947	40926	0.00317274	130.254	C	A
	rs11969311	0.252349	2.96784e-10	-0.0569107	0.00903279	40926	0.000969	39.6938	C	A
	rs1203940	0.792063	1.13423e-25	0.102604	0.00979587	40926	0.0026735	109.704	C	T
	rs12175489	0.156735	7.25772e-43	-0.151299	0.0110242	40926	0.00458125	188.346	A	G
	rs12206423	0.148506	1.61328e-08	0.0614412	0.0108764	40926	0.000779132	31.9101	T	C
	rs1239704	0.691589	1.30861e-09	-0.0513046	0.00845726	40926	0.000898387	36.7987	A	G
	rs12407089	0.316122	2.32113e-28	0.0923609	0.00836234	40926	0.00297186	121.983	C	G
	rs12540388	0.1861	1.04981e-10	-0.0657312	0.0101757	40926	0.00101853	41.7247	T	A
	rs12697352	0.395907	5.24469e-10	-0.0499358	0.00803913	40926	0.000941884	38.582	A	G
	rs12756019	0.605562	6.52529e-13	-0.0576319	0.00801665	40926	0.00126123	51.6796	A	G
	rs12897126	0.886514	5.36537e-17	-0.102215	0.0121998	40926	0.0017123	70.1944	A	T
	rs12923006	0.179626	9.23209e-13	0.072125	0.0100994	40926	0.00124463	50.9987	A	G
	rs12967678	0.117959	5.87584e-10	0.0744285	0.0120168	40926	0.000936472	38.3601	A	G
	rs13137589	0.36779	1.1722e-14	-0.0631943	0.00818682	40926	0.00145377	59.5805	G	A
	rs1317983	0.680897	2.69277e-33	0.102264	0.00850572	40926	0.0035196	144.545	C	T
	rs1319091	0.795	7.93451e-09	-0.0559107	0.00969016	40926	0.000812785	33.2895	A	C
	rs13447704	0.0268399	1.28289e-08	-0.141098	0.0248049	40926	0.000789995	32.3553	C	T
	rs141686764	0.018741	3.32966e-08	-0.164372	0.0297604	40926	0.000744827	30.504	G	A
	rs1441172	0.31324	7.06318e-10	-0.0525649	0.00852681	40926	0.000927718	38.0012	T	C
	rs151234	0.123296	4.81948e-13	0.0851282	0.0117738	40926	0.00127573	52.2748	C	G
	rs1534424	0.397949	1.99205e-12	-0.0563343	0.00800768	40926	0.00120784	49.4893	C	A
	rs17189980	0.0219647	8.73313e-10	0.159744	0.0260552	40926	0.000917619	37.5871	C	T
	rs17364832	0.291179	2.84774e-20	0.0788068	0.00854317	40926	0.00207486	85.088	G	T
	rs17389938	0.143917	1.60964e-09	0.0665321	0.0110281	40926	0.000888537	36.3948	C	G
	rs17447487	0.0516195	1.43562e-08	-0.103313	0.0182239	40926	0.00078467	32.1371	T	C
	rs1788232	0.536415	4.36828e-09	-0.0460428	0.00784427	40926	0.000841112	34.4506	G	A
	rs1808192	0.592061	8.00774e-09	-0.0459939	0.00797357	40926	0.000812349	33.2716	G	A
	rs1885013	0.693585	3.21566e-09	0.0504811	0.00852693	40926	0.00085566	35.047	A	G
	rs1990760	0.585897	1.07473e-15	0.0638177	0.00795928	40926	0.00156839	64.2856	T	C
	rs2046045	0.414313	1.80842e-58	0.127336	0.00789864	40926	0.00631029	259.882	G	T
	rs2049218	0.386346	4.19469e-37	-0.102774	0.00807538	40926	0.00394208	161.964	T	C
	rs210192	0.214912	1.53922e-14	0.0728538	0.00948093	40926	0.00144071	59.0448	G	A
	rs2124594	0.318009	2.23409e-12	-0.0593882	0.00846101	40926	0.00120236	49.2646	C	T
	rs2235544	0.544952	1.87197e-12	-0.0554078	0.0078663	40926	0.00121081	49.6112	A	C
	rs229528	0.396414	1.28558e-19	0.0721977	0.00796744	40926	0.00200235	82.1085	T	C
	rs2345568	0.372507	1.00763e-15	-0.0651412	0.00811633	40926	0.00157148	64.4126	G	A
	rs244687	0.748077	1.07771e-16	-0.0741115	0.00893353	40926	0.00167879	68.8183	G	A
	rs2476601	0.854556	8.6896e-188	-0.308807	0.0105656	40926	0.0204463	854.21	G	A
	rs2629649	0.312967	1.47106e-09	0.0507258	0.00838789	40926	0.000892823	36.5705	G	T
	rs2739043	0.633324	9.55652e-12	-0.0551584	0.00809602	40926	0.00113289	46.4151	G	A
	rs28391281	0.546363	1.31054e-10	-0.0503426	0.00783427	40926	0.00100795	41.2908	C	T
	rs28396553	0.64977	2.05423e-08	-0.0460976	0.00822089	40926	0.00076769	31.4411	T	C
	rs2972343	0.105752	9.63829e-12	-0.0882555	0.0129562	40926	0.0011325	46.3988	G	A
	rs2976908	0.483628	1.71949e-14	-0.0605273	0.00789139	40926	0.0014354	58.8267	G	T
	rs30233	0.586573	1.06512e-11	-0.0540285	0.00794838	40926	0.00112771	46.2027	A	G
	rs3103991	0.748361	7.60536e-10	0.0558276	0.0090733	40926	0.000924201	37.857	G	A
	rs3130186	0.198053	1.47469e-38	-0.129028	0.00993613	40926	0.00410344	168.621	T	C
	rs3184504	0.593695	1.73181e-87	-0.156961	0.00791641	40926	0.00951428	393.102	C	T
	rs35717611	0.378383	2.88669e-11	0.0538069	0.00808853	40926	0.00108011	44.2502	T	C
	rs3778752	0.439791	9.08197e-09	0.0452516	0.0078739	40926	0.000806378	33.0268	T	G
	rs3946137	0.349207	1.8494e-08	0.0460636	0.00818831	40926	0.000772667	31.6451	G	A
	rs41177	0.404602	1.1791e-09	-0.048636	0.00799532	40926	0.000903342	37.0018	A	G
	rs4409785	0.165694	1.60435e-17	0.0884395	0.010381	40926	0.00177029	72.576	C	T
	rs4606850	0.165394	5.1357e-10	0.0649986	0.0104585	40926	0.000942888	38.6232	T	C
	rs4704447	0.56869	6.46487e-09	-0.0460311	0.00793057	40926	0.000822503	33.6878	G	A
	rs4912068	0.0886769	9.51218e-09	-0.0810188	0.0141167	40926	0.000804186	32.937	G	C
	rs56011703	0.0814699	2.95114e-09	0.0840995	0.0141718	40926	0.000859734	35.214	T	C
	rs56159866	0.232405	2.57763e-10	-0.0591346	0.0093534	40926	0.000975711	39.969	T	C
	rs568999	0.315823	2.58535e-10	-0.0533804	0.00844386	40926	0.00097557	39.9632	C	G
	rs56983610	0.130597	1.34029e-18	-0.104236	0.0118418	40926	0.00188964	77.4781	A	C
	rs57652885	0.0531312	2.15993e-09	-0.107083	0.0178911	40926	0.000874556	35.8217	T	C
	rs61201527	0.124417	4.99724e-08	0.0641356	0.011765	40926	0.000725604	29.7162	C	A
	rs61759532	0.189239	4.3722e-15	0.0778455	0.00992449	40926	0.00150106	61.5219	T	C
	rs61916675	0.316719	9.4254e-11	0.0543359	0.00839048	40926	0.00102366	41.9352	G	A
	rs61938962	0.319262	4.08978e-22	0.0805646	0.0083324	40926	0.00227907	93.4818	T	C
	rs6448432	0.281847	2.10911e-14	0.0660575	0.00864199	40926	0.0014256	58.4246	A	G
	rs6471875	0.405069	7.93232e-10	0.0489914	0.0079709	40926	0.0009222	37.7749	A	C
	rs66760320	0.202443	7.64012e-11	-0.0637918	0.00980279	40926	0.00103367	42.3457	T	C
	rs6724363	0.624795	2.37575e-28	0.089522	0.00810683	40926	0.00297075	121.937	T	G
	rs6831973	0.555522	1.3627e-12	0.0558804	0.00788404	40926	0.001226	50.2343	C	T
	rs7043516	0.166287	2.66134e-23	-0.106566	0.0107159	40926	0.00241064	98.8915	C	A
	rs706779	0.377551	8.35988e-17	-0.067476	0.00810423	40926	0.00169099	69.3193	C	T
	rs7127620	0.359376	3.61601e-10	-0.0514586	0.00820742	40926	0.000959591	39.308	G	A
	rs713427	0.221866	8.88403e-10	0.0574138	0.00936868	40926	0.000916807	37.5539	C	T
	rs71430783	0.180111	2.42549e-20	0.0929704	0.0100599	40926	0.00208256	85.4045	T	G
	rs71641308	0.0963323	1.46255e-08	0.0745947	0.0131656	40926	0.000783781	32.1006	T	C
	rs72729322	0.209989	1.84961e-09	0.0574537	0.0095589	40926	0.000881937	36.1243	T	C
	rs72751538	0.0661338	1.11007e-09	0.0947907	0.015558	40926	0.000906214	37.1195	T	G
	rs72796365	0.0260639	3.6713e-09	0.141199	0.0239386	40926	0.000849371	34.7892	T	C
	rs735000	0.120019	1.24914e-10	0.0765716	0.0119025	40926	0.00101023	41.3845	T	C
	rs7444908	0.356509	6.78578e-15	-0.06392	0.00820707	40926	0.00147998	60.6563	G	A
	rs76032549	0.170413	6.06639e-10	0.0639475	0.010333	40926	0.000934951	38.2977	T	C
	rs76169968	0.0991748	1.13771e-10	-0.086105	0.013355	40926	0.00101468	41.5669	A	G
	rs7701443	0.380588	8.30195e-09	-0.046864	0.00813299	40926	0.000810638	33.2014	G	A
	rs774121	0.749326	2.15725e-15	-0.0711606	0.00897138	40926	0.00153495	62.9129	C	T
	rs78783493	0.232825	6.00136e-09	-0.054713	0.00940616	40926	0.000826034	33.8326	T	C
	rs78953577	0.24797	1.66686e-11	-0.0613847	0.00911757	40926	0.00110632	45.3253	T	G
	rs7902146	0.750453	3.71193e-16	-0.0731997	0.0089842	40926	0.00161941	66.3802	T	C
	rs79051898	0.120524	2.58113e-08	-0.067706	0.0121605	40926	0.000756874	30.9978	T	C
	rs79490353	0.0161635	5.68329e-11	0.200239	0.0305624	40926	0.00104777	42.9241	C	T
	rs794999	0.771704	2.1252e-13	-0.0679624	0.00925834	40926	0.00131492	53.8828	G	A
	rs8006310	0.504177	4.12003e-12	-0.0542998	0.00783208	40926	0.00117309	48.0641	G	A
	rs8193	0.352685	1.10255e-12	0.058247	0.00818416	40926	0.00123613	50.6498	T	C
	rs914960	0.150334	1.28304e-08	-0.0629918	0.0110739	40926	0.000789995	32.3553	A	T
	rs9271365	0.35872	6.09537e-180	0.229767	0.00803286	40926	0.0195992	818.114	G	T
	rs9292	0.968429	1.43361e-08	-0.124311	0.0219269	40926	0.000784738	32.1398	G	A
	rs9378805	0.469179	6.90621e-09	0.0454094	0.00783841	40926	0.00081937	33.5594	C	A
	rs938726	0.73143	1.24079e-14	-0.0676073	0.00876677	40926	0.00145104	59.4685	C	A
	rs9497965	0.33673	2.29034e-15	0.0655856	0.0082763	40926	0.00153207	62.7947	T	C
	rs9981704	0.179356	3.12802e-08	0.0561317	0.0101429	40926	0.00074777	30.6246	T	C
HT(exposure)	rs10116520	0.400977	4.99344e-31	0.0922204	0.00796132	40926	0.00326786	134.172	G	A
short sleep	rs10118880	0.724067	5.89386e-12	-0.0599654	0.00871311	40926	0.00115599	47.3624	A	G
	rs10166287	0.102806	2.38616e-12	-0.0919743	0.0131208	40926	0.0011992	49.135	G	T
	rs10259879	0.231986	6.64661e-12	0.06374	0.00928469	40926	0.00115024	47.1268	G	A
	rs10416358	0.28634	2.3094e-20	0.0792971	0.00857547	40926	0.00208494	85.5022	G	A
	rs10494077	0.213715	2.91944e-31	0.109462	0.00941244	40926	0.00329375	135.239	A	G
	rs10514934	0.150875	1.20337e-13	-0.0823176	0.0110994	40926	0.00134216	55.0003	C	T
	rs10748781	0.652488	1.20476e-21	-0.0784328	0.0082063	40926	0.00222707	91.3439	A	C
	rs1079418	0.261698	3.74283e-20	-0.0823469	0.00895542	40926	0.00206171	84.5476	G	A
	rs10814915	0.543587	1.48115e-19	-0.0708255	0.00782937	40926	0.00199553	81.8285	C	T
	rs10817674	0.404202	6.71321e-10	0.0491956	0.00796987	40926	0.000930136	38.1003	A	C
	rs10818050	0.655429	9.33254e-190	0.24571	0.00836262	40926	0.0206584	863.256	G	A
	rs10858026	0.807437	3.7792e-12	0.06992	0.0100674	40926	0.00117722	48.2333	G	T
	rs11079035	0.202659	4.19662e-15	0.0756235	0.00963489	40926	0.00150303	61.6026	A	G
	rs11086103	0.58181	2.46752e-10	0.0504636	0.00797339	40926	0.000977792	40.0543	A	G
	rs111352680	0.32381	7.12525e-11	-0.0550579	0.00844707	40926	0.001037	42.4821	A	G
	rs1131896	0.2157	1.36899e-25	-0.100287	0.00959097	40926	0.00266444	109.331	A	G
	rs11571297	0.373305	6.10239e-53	-0.124562	0.00813351	40926	0.00569815	234.528	C	T
	rs116776245	0.0833091	3.49583e-10	0.0872938	0.0139113	40926	0.000961201	39.3741	A	G
	rs116909374	0.0306768	7.53182e-19	-0.212521	0.0239684	40926	0.00191731	78.6148	T	C
	rs11830037	0.0888095	2.35396e-13	0.0996828	0.0136049	40926	0.00131003	53.682	A	C
	rs11897732	0.582497	6.29492e-09	0.0463268	0.00797538	40926	0.000823767	33.7397	A	G
	rs11935941	0.123206	3.59253e-30	-0.141463	0.0123947	40926	0.00317274	130.254	C	A
	rs11969311	0.252349	2.96784e-10	-0.0569107	0.00903279	40926	0.000969	39.6938	C	A
	rs1203940	0.792063	1.13423e-25	0.102604	0.00979587	40926	0.0026735	109.704	C	T
	rs12175489	0.156735	7.25772e-43	-0.151299	0.0110242	40926	0.00458125	188.346	A	G
	rs12206423	0.148506	1.61328e-08	0.0614412	0.0108764	40926	0.000779132	31.9101	T	C
	rs1239704	0.691589	1.30861e-09	-0.0513046	0.00845726	40926	0.000898387	36.7987	A	G
	rs12407089	0.316122	2.32113e-28	0.0923609	0.00836234	40926	0.00297186	121.983	C	G
	rs12540388	0.1861	1.04981e-10	-0.0657312	0.0101757	40926	0.00101853	41.7247	T	A
	rs12697352	0.395907	5.24469e-10	-0.0499358	0.00803913	40926	0.000941884	38.582	A	G
	rs12756019	0.605562	6.52529e-13	-0.0576319	0.00801665	40926	0.00126123	51.6796	A	G
	rs12897126	0.886514	5.36537e-17	-0.102215	0.0121998	40926	0.0017123	70.1944	A	T
	rs12923006	0.179626	9.23209e-13	0.072125	0.0100994	40926	0.00124463	50.9987	A	G
	rs12967678	0.117959	5.87584e-10	0.0744285	0.0120168	40926	0.000936472	38.3601	A	G
	rs13137589	0.36779	1.1722e-14	-0.0631943	0.00818682	40926	0.00145377	59.5805	G	A
	rs1317983	0.680897	2.69277e-33	0.102264	0.00850572	40926	0.0035196	144.545	C	T
	rs1319091	0.795	7.93451e-09	-0.0559107	0.00969016	40926	0.000812785	33.2895	A	C
	rs13447704	0.0268399	1.28289e-08	-0.141098	0.0248049	40926	0.000789995	32.3553	C	T
	rs141686764	0.018741	3.32966e-08	-0.164372	0.0297604	40926	0.000744827	30.504	G	A
	rs1441172	0.31324	7.06318e-10	-0.0525649	0.00852681	40926	0.000927718	38.0012	T	C
	rs151234	0.123296	4.81948e-13	0.0851282	0.0117738	40926	0.00127573	52.2748	C	G
	rs1534424	0.397949	1.99205e-12	-0.0563343	0.00800768	40926	0.00120784	49.4893	C	A
	rs17189980	0.0219647	8.73313e-10	0.159744	0.0260552	40926	0.000917619	37.5871	C	T
	rs17364832	0.291179	2.84774e-20	0.0788068	0.00854317	40926	0.00207486	85.088	G	T
	rs17389938	0.143917	1.60964e-09	0.0665321	0.0110281	40926	0.000888537	36.3948	C	G
	rs17447487	0.0516195	1.43562e-08	-0.103313	0.0182239	40926	0.00078467	32.1371	T	C
	rs1788232	0.536415	4.36828e-09	-0.0460428	0.00784427	40926	0.000841112	34.4506	G	A
	rs1808192	0.592061	8.00774e-09	-0.0459939	0.00797357	40926	0.000812349	33.2716	G	A
	rs1885013	0.693585	3.21566e-09	0.0504811	0.00852693	40926	0.00085566	35.047	A	G
	rs1990760	0.585897	1.07473e-15	0.0638177	0.00795928	40926	0.00156839	64.2856	T	C
	rs2046045	0.414313	1.80842e-58	0.127336	0.00789864	40926	0.00631029	259.882	G	T
	rs2049218	0.386346	4.19469e-37	-0.102774	0.00807538	40926	0.00394208	161.964	T	C
	rs210192	0.214912	1.53922e-14	0.0728538	0.00948093	40926	0.00144071	59.0448	G	A
	rs2124594	0.318009	2.23409e-12	-0.0593882	0.00846101	40926	0.00120236	49.2646	C	T
	rs2235544	0.544952	1.87197e-12	-0.0554078	0.0078663	40926	0.00121081	49.6112	A	C
	rs229528	0.396414	1.28558e-19	0.0721977	0.00796744	40926	0.00200235	82.1085	T	C
	rs2345568	0.372507	1.00763e-15	-0.0651412	0.00811633	40926	0.00157148	64.4126	G	A
	rs244687	0.748077	1.07771e-16	-0.0741115	0.00893353	40926	0.00167879	68.8183	G	A
	rs2476601	0.854556	8.6896e-188	-0.308807	0.0105656	40926	0.0204463	854.21	G	A
	rs2629649	0.312967	1.47106e-09	0.0507258	0.00838789	40926	0.000892823	36.5705	G	T
	rs2739043	0.633324	9.55652e-12	-0.0551584	0.00809602	40926	0.00113289	46.4151	G	A
	rs28391281	0.546363	1.31054e-10	-0.0503426	0.00783427	40926	0.00100795	41.2908	C	T
	rs28396553	0.64977	2.05423e-08	-0.0460976	0.00822089	40926	0.00076769	31.4411	T	C
	rs2972343	0.105752	9.63829e-12	-0.0882555	0.0129562	40926	0.0011325	46.3988	G	A
	rs2976908	0.483628	1.71949e-14	-0.0605273	0.00789139	40926	0.0014354	58.8267	G	T
	rs30233	0.586573	1.06512e-11	-0.0540285	0.00794838	40926	0.00112771	46.2027	A	G
	rs3103991	0.748361	7.60536e-10	0.0558276	0.0090733	40926	0.000924201	37.857	G	A
	rs3130186	0.198053	1.47469e-38	-0.129028	0.00993613	40926	0.00410344	168.621	T	C
	rs3184504	0.593695	1.73181e-87	-0.156961	0.00791641	40926	0.00951428	393.102	C	T
	rs35717611	0.378383	2.88669e-11	0.0538069	0.00808853	40926	0.00108011	44.2502	T	C
	rs3778752	0.439791	9.08197e-09	0.0452516	0.0078739	40926	0.000806378	33.0268	T	G
	rs3946137	0.349207	1.8494e-08	0.0460636	0.00818831	40926	0.000772667	31.6451	G	A
	rs41177	0.404602	1.1791e-09	-0.048636	0.00799532	40926	0.000903342	37.0018	A	G
	rs4409785	0.165694	1.60435e-17	0.0884395	0.010381	40926	0.00177029	72.576	C	T
	rs4606850	0.165394	5.1357e-10	0.0649986	0.0104585	40926	0.000942888	38.6232	T	C
	rs4704447	0.56869	6.46487e-09	-0.0460311	0.00793057	40926	0.000822503	33.6878	G	A
	rs4912068	0.0886769	9.51218e-09	-0.0810188	0.0141167	40926	0.000804186	32.937	G	C
	rs56011703	0.0814699	2.95114e-09	0.0840995	0.0141718	40926	0.000859734	35.214	T	C
	rs56159866	0.232405	2.57763e-10	-0.0591346	0.0093534	40926	0.000975711	39.969	T	C
	rs568999	0.315823	2.58535e-10	-0.0533804	0.00844386	40926	0.00097557	39.9632	C	G
	rs56983610	0.130597	1.34029e-18	-0.104236	0.0118418	40926	0.00188964	77.4781	A	C
	rs57652885	0.0531312	2.15993e-09	-0.107083	0.0178911	40926	0.000874556	35.8217	T	C
	rs61201527	0.124417	4.99724e-08	0.0641356	0.011765	40926	0.000725604	29.7162	C	A
	rs61759532	0.189239	4.3722e-15	0.0778455	0.00992449	40926	0.00150106	61.5219	T	C
	rs61916675	0.316719	9.4254e-11	0.0543359	0.00839048	40926	0.00102366	41.9352	G	A
	rs61938962	0.319262	4.08978e-22	0.0805646	0.0083324	40926	0.00227907	93.4818	T	C
	rs6448432	0.281847	2.10911e-14	0.0660575	0.00864199	40926	0.0014256	58.4246	A	G
	rs6471875	0.405069	7.93232e-10	0.0489914	0.0079709	40926	0.0009222	37.7749	A	C
	rs66760320	0.202443	7.64012e-11	-0.0637918	0.00980279	40926	0.00103367	42.3457	T	C
	rs6724363	0.624795	2.37575e-28	0.089522	0.00810683	40926	0.00297075	121.937	T	G
	rs6831973	0.555522	1.3627e-12	0.0558804	0.00788404	40926	0.001226	50.2343	C	T
	rs7043516	0.166287	2.66134e-23	-0.106566	0.0107159	40926	0.00241064	98.8915	C	A
	rs706779	0.377551	8.35988e-17	-0.067476	0.00810423	40926	0.00169099	69.3193	C	T
	rs7127620	0.359376	3.61601e-10	-0.0514586	0.00820742	40926	0.000959591	39.308	G	A
	rs713427	0.221866	8.88403e-10	0.0574138	0.00936868	40926	0.000916807	37.5539	C	T
	rs71430783	0.180111	2.42549e-20	0.0929704	0.0100599	40926	0.00208256	85.4045	T	G
	rs71641308	0.0963323	1.46255e-08	0.0745947	0.0131656	40926	0.000783781	32.1006	T	C
	rs72729322	0.209989	1.84961e-09	0.0574537	0.0095589	40926	0.000881937	36.1243	T	C
	rs72751538	0.0661338	1.11007e-09	0.0947907	0.015558	40926	0.000906214	37.1195	T	G
	rs72796365	0.0260639	3.6713e-09	0.141199	0.0239386	40926	0.000849371	34.7892	T	C
	rs735000	0.120019	1.24914e-10	0.0765716	0.0119025	40926	0.00101023	41.3845	T	C
	rs7444908	0.356509	6.78578e-15	-0.06392	0.00820707	40926	0.00147998	60.6563	G	A
	rs76032549	0.170413	6.06639e-10	0.0639475	0.010333	40926	0.000934951	38.2977	T	C
	rs76169968	0.0991748	1.13771e-10	-0.086105	0.013355	40926	0.00101468	41.5669	A	G
	rs7701443	0.380588	8.30195e-09	-0.046864	0.00813299	40926	0.000810638	33.2014	G	A
	rs774121	0.749326	2.15725e-15	-0.0711606	0.00897138	40926	0.00153495	62.9129	C	T
	rs78783493	0.232825	6.00136e-09	-0.054713	0.00940616	40926	0.000826034	33.8326	T	C
	rs78953577	0.24797	1.66686e-11	-0.0613847	0.00911757	40926	0.00110632	45.3253	T	G
	rs7902146	0.750453	3.71193e-16	-0.0731997	0.0089842	40926	0.00161941	66.3802	T	C
	rs79051898	0.120524	2.58113e-08	-0.067706	0.0121605	40926	0.000756874	30.9978	T	C
	rs79490353	0.0161635	5.68329e-11	0.200239	0.0305624	40926	0.00104777	42.9241	C	T
	rs794999	0.771704	2.1252e-13	-0.0679624	0.00925834	40926	0.00131492	53.8828	G	A
	rs8006310	0.504177	4.12003e-12	-0.0542998	0.00783208	40926	0.00117309	48.0641	G	A
	rs8193	0.352685	1.10255e-12	0.058247	0.00818416	40926	0.00123613	50.6498	T	C
	rs914960	0.150334	1.28304e-08	-0.0629918	0.0110739	40926	0.000789995	32.3553	A	T
	rs9271365	0.35872	6.09537e-180	0.229767	0.00803286	40926	0.0195992	818.114	G	T
	rs9292	0.968429	1.43361e-08	-0.124311	0.0219269	40926	0.000784738	32.1398	G	A
	rs9378805	0.469179	6.90621e-09	0.0454094	0.00783841	40926	0.00081937	33.5594	C	A
	rs938726	0.73143	1.24079e-14	-0.0676073	0.00876677	40926	0.00145104	59.4685	C	A
	rs9497965	0.33673	2.29034e-15	0.0655856	0.0082763	40926	0.00153207	62.7947	T	C
	rs9981704	0.179356	3.12802e-08	0.0561317	0.0101429	40926	0.00074777	30.6246	T	C
	rs10116520	0.400977	4.99344e-31	0.0922204	0.00796132	40926	0.00326786	134.172	G	A
	rs10118880	0.724067	5.89386e-12	-0.0599654	0.00871311	40926	0.00115599	47.3624	A	G
HT(exposure)	rs10116520	0.400977	4.99344e-31	0.0922204	0.00796132	40926	0.00326786	134.172	G	A
long sleep	rs10118880	0.724067	5.89386e-12	-0.0599654	0.00871311	40926	0.00115599	47.3624	A	G
	rs10166287	0.102806	2.38616e-12	-0.0919743	0.0131208	40926	0.0011992	49.135	G	T
	rs10259879	0.231986	6.64661e-12	0.06374	0.00928469	40926	0.00115024	47.1268	G	A
	rs10416358	0.28634	2.3094e-20	0.0792971	0.00857547	40926	0.00208494	85.5022	G	A
	rs10494077	0.213715	2.91944e-31	0.109462	0.00941244	40926	0.00329375	135.239	A	G
	rs10514934	0.150875	1.20337e-13	-0.0823176	0.0110994	40926	0.00134216	55.0003	C	T
	rs10748781	0.652488	1.20476e-21	-0.0784328	0.0082063	40926	0.00222707	91.3439	A	C
	rs1079418	0.261698	3.74283e-20	-0.0823469	0.00895542	40926	0.00206171	84.5476	G	A
	rs10814915	0.543587	1.48115e-19	-0.0708255	0.00782937	40926	0.00199553	81.8285	C	T
	rs10817674	0.404202	6.71321e-10	0.0491956	0.00796987	40926	0.000930136	38.1003	A	C
	rs10818050	0.655429	9.33254e-190	0.24571	0.00836262	40926	0.0206584	863.256	G	A
	rs10858026	0.807437	3.7792e-12	0.06992	0.0100674	40926	0.00117722	48.2333	G	T
	rs11079035	0.202659	4.19662e-15	0.0756235	0.00963489	40926	0.00150303	61.6026	A	G
	rs11086103	0.58181	2.46752e-10	0.0504636	0.00797339	40926	0.000977792	40.0543	A	G
	rs111352680	0.32381	7.12525e-11	-0.0550579	0.00844707	40926	0.001037	42.4821	A	G
	rs1131896	0.2157	1.36899e-25	-0.100287	0.00959097	40926	0.00266444	109.331	A	G
	rs11571297	0.373305	6.10239e-53	-0.124562	0.00813351	40926	0.00569815	234.528	C	T
	rs116776245	0.0833091	3.49583e-10	0.0872938	0.0139113	40926	0.000961201	39.3741	A	G
	rs116909374	0.0306768	7.53182e-19	-0.212521	0.0239684	40926	0.00191731	78.6148	T	C
	rs11830037	0.0888095	2.35396e-13	0.0996828	0.0136049	40926	0.00131003	53.682	A	C
	rs11897732	0.582497	6.29492e-09	0.0463268	0.00797538	40926	0.000823767	33.7397	A	G
	rs11935941	0.123206	3.59253e-30	-0.141463	0.0123947	40926	0.00317274	130.254	C	A
	rs11969311	0.252349	2.96784e-10	-0.0569107	0.00903279	40926	0.000969	39.6938	C	A
	rs1203940	0.792063	1.13423e-25	0.102604	0.00979587	40926	0.0026735	109.704	C	T
	rs12175489	0.156735	7.25772e-43	-0.151299	0.0110242	40926	0.00458125	188.346	A	G
	rs12206423	0.148506	1.61328e-08	0.0614412	0.0108764	40926	0.000779132	31.9101	T	C
	rs1239704	0.691589	1.30861e-09	-0.0513046	0.00845726	40926	0.000898387	36.7987	A	G
	rs12407089	0.316122	2.32113e-28	0.0923609	0.00836234	40926	0.00297186	121.983	C	G
	rs12540388	0.1861	1.04981e-10	-0.0657312	0.0101757	40926	0.00101853	41.7247	T	A
	rs12697352	0.395907	5.24469e-10	-0.0499358	0.00803913	40926	0.000941884	38.582	A	G
	rs12756019	0.605562	6.52529e-13	-0.0576319	0.00801665	40926	0.00126123	51.6796	A	G
	rs12897126	0.886514	5.36537e-17	-0.102215	0.0121998	40926	0.0017123	70.1944	A	T
	rs12923006	0.179626	9.23209e-13	0.072125	0.0100994	40926	0.00124463	50.9987	A	G
	rs12967678	0.117959	5.87584e-10	0.0744285	0.0120168	40926	0.000936472	38.3601	A	G
	rs13137589	0.36779	1.1722e-14	-0.0631943	0.00818682	40926	0.00145377	59.5805	G	A
	rs1317983	0.680897	2.69277e-33	0.102264	0.00850572	40926	0.0035196	144.545	C	T
	rs1319091	0.795	7.93451e-09	-0.0559107	0.00969016	40926	0.000812785	33.2895	A	C
	rs13447704	0.0268399	1.28289e-08	-0.141098	0.0248049	40926	0.000789995	32.3553	C	T
	rs141686764	0.018741	3.32966e-08	-0.164372	0.0297604	40926	0.000744827	30.504	G	A
	rs1441172	0.31324	7.06318e-10	-0.0525649	0.00852681	40926	0.000927718	38.0012	T	C
	rs151234	0.123296	4.81948e-13	0.0851282	0.0117738	40926	0.00127573	52.2748	C	G
	rs1534424	0.397949	1.99205e-12	-0.0563343	0.00800768	40926	0.00120784	49.4893	C	A
	rs17189980	0.0219647	8.73313e-10	0.159744	0.0260552	40926	0.000917619	37.5871	C	T
	rs17364832	0.291179	2.84774e-20	0.0788068	0.00854317	40926	0.00207486	85.088	G	T
	rs17389938	0.143917	1.60964e-09	0.0665321	0.0110281	40926	0.000888537	36.3948	C	G
	rs17447487	0.0516195	1.43562e-08	-0.103313	0.0182239	40926	0.00078467	32.1371	T	C
	rs1788232	0.536415	4.36828e-09	-0.0460428	0.00784427	40926	0.000841112	34.4506	G	A
	rs1808192	0.592061	8.00774e-09	-0.0459939	0.00797357	40926	0.000812349	33.2716	G	A
	rs1885013	0.693585	3.21566e-09	0.0504811	0.00852693	40926	0.00085566	35.047	A	G
	rs1990760	0.585897	1.07473e-15	0.0638177	0.00795928	40926	0.00156839	64.2856	T	C
	rs2046045	0.414313	1.80842e-58	0.127336	0.00789864	40926	0.00631029	259.882	G	T
	rs2049218	0.386346	4.19469e-37	-0.102774	0.00807538	40926	0.00394208	161.964	T	C
	rs210192	0.214912	1.53922e-14	0.0728538	0.00948093	40926	0.00144071	59.0448	G	A
	rs2124594	0.318009	2.23409e-12	-0.0593882	0.00846101	40926	0.00120236	49.2646	C	T
	rs2235544	0.544952	1.87197e-12	-0.0554078	0.0078663	40926	0.00121081	49.6112	A	C
	rs229528	0.396414	1.28558e-19	0.0721977	0.00796744	40926	0.00200235	82.1085	T	C
	rs2345568	0.372507	1.00763e-15	-0.0651412	0.00811633	40926	0.00157148	64.4126	G	A
	rs244687	0.748077	1.07771e-16	-0.0741115	0.00893353	40926	0.00167879	68.8183	G	A
	rs2476601	0.854556	8.6896e-188	-0.308807	0.0105656	40926	0.0204463	854.21	G	A
	rs2629649	0.312967	1.47106e-09	0.0507258	0.00838789	40926	0.000892823	36.5705	G	T
	rs2739043	0.633324	9.55652e-12	-0.0551584	0.00809602	40926	0.00113289	46.4151	G	A
	rs28391281	0.546363	1.31054e-10	-0.0503426	0.00783427	40926	0.00100795	41.2908	C	T
	rs28396553	0.64977	2.05423e-08	-0.0460976	0.00822089	40926	0.00076769	31.4411	T	C
	rs2972343	0.105752	9.63829e-12	-0.0882555	0.0129562	40926	0.0011325	46.3988	G	A
	rs2976908	0.483628	1.71949e-14	-0.0605273	0.00789139	40926	0.0014354	58.8267	G	T
	rs30233	0.586573	1.06512e-11	-0.0540285	0.00794838	40926	0.00112771	46.2027	A	G
	rs3103991	0.748361	7.60536e-10	0.0558276	0.0090733	40926	0.000924201	37.857	G	A
	rs3130186	0.198053	1.47469e-38	-0.129028	0.00993613	40926	0.00410344	168.621	T	C
	rs3184504	0.593695	1.73181e-87	-0.156961	0.00791641	40926	0.00951428	393.102	C	T
	rs35717611	0.378383	2.88669e-11	0.0538069	0.00808853	40926	0.00108011	44.2502	T	C
	rs3778752	0.439791	9.08197e-09	0.0452516	0.0078739	40926	0.000806378	33.0268	T	G
	rs3946137	0.349207	1.8494e-08	0.0460636	0.00818831	40926	0.000772667	31.6451	G	A
	rs41177	0.404602	1.1791e-09	-0.048636	0.00799532	40926	0.000903342	37.0018	A	G
	rs4409785	0.165694	1.60435e-17	0.0884395	0.010381	40926	0.00177029	72.576	C	T
	rs4606850	0.165394	5.1357e-10	0.0649986	0.0104585	40926	0.000942888	38.6232	T	C
	rs4704447	0.56869	6.46487e-09	-0.0460311	0.00793057	40926	0.000822503	33.6878	G	A
	rs4912068	0.0886769	9.51218e-09	-0.0810188	0.0141167	40926	0.000804186	32.937	G	C
	rs56011703	0.0814699	2.95114e-09	0.0840995	0.0141718	40926	0.000859734	35.214	T	C
	rs56159866	0.232405	2.57763e-10	-0.0591346	0.0093534	40926	0.000975711	39.969	T	C
	rs568999	0.315823	2.58535e-10	-0.0533804	0.00844386	40926	0.00097557	39.9632	C	G
	rs56983610	0.130597	1.34029e-18	-0.104236	0.0118418	40926	0.00188964	77.4781	A	C
	rs57652885	0.0531312	2.15993e-09	-0.107083	0.0178911	40926	0.000874556	35.8217	T	C
	rs61201527	0.124417	4.99724e-08	0.0641356	0.011765	40926	0.000725604	29.7162	C	A
	rs61759532	0.189239	4.3722e-15	0.0778455	0.00992449	40926	0.00150106	61.5219	T	C
	rs61916675	0.316719	9.4254e-11	0.0543359	0.00839048	40926	0.00102366	41.9352	G	A
	rs61938962	0.319262	4.08978e-22	0.0805646	0.0083324	40926	0.00227907	93.4818	T	C
	rs6448432	0.281847	2.10911e-14	0.0660575	0.00864199	40926	0.0014256	58.4246	A	G
	rs6471875	0.405069	7.93232e-10	0.0489914	0.0079709	40926	0.0009222	37.7749	A	C
	rs66760320	0.202443	7.64012e-11	-0.0637918	0.00980279	40926	0.00103367	42.3457	T	C
	rs6724363	0.624795	2.37575e-28	0.089522	0.00810683	40926	0.00297075	121.937	T	G
	rs6831973	0.555522	1.3627e-12	0.0558804	0.00788404	40926	0.001226	50.2343	C	T
	rs7043516	0.166287	2.66134e-23	-0.106566	0.0107159	40926	0.00241064	98.8915	C	A
	rs706779	0.377551	8.35988e-17	-0.067476	0.00810423	40926	0.00169099	69.3193	C	T
	rs7127620	0.359376	3.61601e-10	-0.0514586	0.00820742	40926	0.000959591	39.308	G	A
	rs713427	0.221866	8.88403e-10	0.0574138	0.00936868	40926	0.000916807	37.5539	C	T
	rs71430783	0.180111	2.42549e-20	0.0929704	0.0100599	40926	0.00208256	85.4045	T	G
	rs71641308	0.0963323	1.46255e-08	0.0745947	0.0131656	40926	0.000783781	32.1006	T	C
	rs72729322	0.209989	1.84961e-09	0.0574537	0.0095589	40926	0.000881937	36.1243	T	C
	rs72751538	0.0661338	1.11007e-09	0.0947907	0.015558	40926	0.000906214	37.1195	T	G
	rs72796365	0.0260639	3.6713e-09	0.141199	0.0239386	40926	0.000849371	34.7892	T	C
	rs735000	0.120019	1.24914e-10	0.0765716	0.0119025	40926	0.00101023	41.3845	T	C
	rs7444908	0.356509	6.78578e-15	-0.06392	0.00820707	40926	0.00147998	60.6563	G	A
	rs76032549	0.170413	6.06639e-10	0.0639475	0.010333	40926	0.000934951	38.2977	T	C
	rs76169968	0.0991748	1.13771e-10	-0.086105	0.013355	40926	0.00101468	41.5669	A	G
	rs7701443	0.380588	8.30195e-09	-0.046864	0.00813299	40926	0.000810638	33.2014	G	A
	rs774121	0.749326	2.15725e-15	-0.0711606	0.00897138	40926	0.00153495	62.9129	C	T
	rs78783493	0.232825	6.00136e-09	-0.054713	0.00940616	40926	0.000826034	33.8326	T	C
	rs78953577	0.24797	1.66686e-11	-0.0613847	0.00911757	40926	0.00110632	45.3253	T	G
	rs7902146	0.750453	3.71193e-16	-0.0731997	0.0089842	40926	0.00161941	66.3802	T	C
	rs79051898	0.120524	2.58113e-08	-0.067706	0.0121605	40926	0.000756874	30.9978	T	C
	rs79490353	0.0161635	5.68329e-11	0.200239	0.0305624	40926	0.00104777	42.9241	C	T
	rs794999	0.771704	2.1252e-13	-0.0679624	0.00925834	40926	0.00131492	53.8828	G	A
	rs8006310	0.504177	4.12003e-12	-0.0542998	0.00783208	40926	0.00117309	48.0641	G	A
	rs8193	0.352685	1.10255e-12	0.058247	0.00818416	40926	0.00123613	50.6498	T	C
	rs914960	0.150334	1.28304e-08	-0.0629918	0.0110739	40926	0.000789995	32.3553	A	T
	rs9271365	0.35872	6.09537e-180	0.229767	0.00803286	40926	0.0195992	818.114	G	T
	rs9292	0.968429	1.43361e-08	-0.124311	0.0219269	40926	0.000784738	32.1398	G	A
	rs9378805	0.469179	6.90621e-09	0.0454094	0.00783841	40926	0.00081937	33.5594	C	A
	rs938726	0.73143	1.24079e-14	-0.0676073	0.00876677	40926	0.00145104	59.4685	C	A
	rs9497965	0.33673	2.29034e-15	0.0655856	0.0082763	40926	0.00153207	62.7947	T	C
	rs9981704	0.179356	3.12802e-08	0.0561317	0.0101429	40926	0.00074777	30.6246	T	C
HT(exposure)	rs10116520	0.400977	4.99344e-31	0.0922204	0.00796132	40926	0.00326786	134.172	G	A
insominia	rs10118880	0.724067	5.89386e-12	-0.0599654	0.00871311	40926	0.00115599	47.3624	A	G
	rs10166287	0.102806	2.38616e-12	-0.0919743	0.0131208	40926	0.0011992	49.135	G	T
	rs10259879	0.231986	6.64661e-12	0.06374	0.00928469	40926	0.00115024	47.1268	G	A
	rs10416358	0.28634	2.3094e-20	0.0792971	0.00857547	40926	0.00208494	85.5022	G	A
	rs10494077	0.213715	2.91944e-31	0.109462	0.00941244	40926	0.00329375	135.239	A	G
	rs10514934	0.150875	1.20337e-13	-0.0823176	0.0110994	40926	0.00134216	55.0003	C	T
	rs10748781	0.652488	1.20476e-21	-0.0784328	0.0082063	40926	0.00222707	91.3439	A	C
	rs1079418	0.261698	3.74283e-20	-0.0823469	0.00895542	40926	0.00206171	84.5476	G	A
	rs10814915	0.543587	1.48115e-19	-0.0708255	0.00782937	40926	0.00199553	81.8285	C	T
	rs10817674	0.404202	6.71321e-10	0.0491956	0.00796987	40926	0.000930136	38.1003	A	C
	rs10818050	0.655429	9.33254e-190	0.24571	0.00836262	40926	0.0206584	863.256	G	A
	rs10858026	0.807437	3.7792e-12	0.06992	0.0100674	40926	0.00117722	48.2333	G	T
	rs11079035	0.202659	4.19662e-15	0.0756235	0.00963489	40926	0.00150303	61.6026	A	G
	rs11086103	0.58181	2.46752e-10	0.0504636	0.00797339	40926	0.000977792	40.0543	A	G
	rs111352680	0.32381	7.12525e-11	-0.0550579	0.00844707	40926	0.001037	42.4821	A	G
	rs1131896	0.2157	1.36899e-25	-0.100287	0.00959097	40926	0.00266444	109.331	A	G
	rs11571297	0.373305	6.10239e-53	-0.124562	0.00813351	40926	0.00569815	234.528	C	T
	rs116776245	0.0833091	3.49583e-10	0.0872938	0.0139113	40926	0.000961201	39.3741	A	G
	rs116909374	0.0306768	7.53182e-19	-0.212521	0.0239684	40926	0.00191731	78.6148	T	C
	rs11830037	0.0888095	2.35396e-13	0.0996828	0.0136049	40926	0.00131003	53.682	A	C
	rs11897732	0.582497	6.29492e-09	0.0463268	0.00797538	40926	0.000823767	33.7397	A	G
	rs11935941	0.123206	3.59253e-30	-0.141463	0.0123947	40926	0.00317274	130.254	C	A
	rs11969311	0.252349	2.96784e-10	-0.0569107	0.00903279	40926	0.000969	39.6938	C	A
	rs1203940	0.792063	1.13423e-25	0.102604	0.00979587	40926	0.0026735	109.704	C	T
	rs12175489	0.156735	7.25772e-43	-0.151299	0.0110242	40926	0.00458125	188.346	A	G
	rs12206423	0.148506	1.61328e-08	0.0614412	0.0108764	40926	0.000779132	31.9101	T	C
	rs1239704	0.691589	1.30861e-09	-0.0513046	0.00845726	40926	0.000898387	36.7987	A	G
	rs12407089	0.316122	2.32113e-28	0.0923609	0.00836234	40926	0.00297186	121.983	C	G
	rs12540388	0.1861	1.04981e-10	-0.0657312	0.0101757	40926	0.00101853	41.7247	T	A
	rs12697352	0.395907	5.24469e-10	-0.0499358	0.00803913	40926	0.000941884	38.582	A	G
	rs12756019	0.605562	6.52529e-13	-0.0576319	0.00801665	40926	0.00126123	51.6796	A	G
	rs12897126	0.886514	5.36537e-17	-0.102215	0.0121998	40926	0.0017123	70.1944	A	T
	rs12923006	0.179626	9.23209e-13	0.072125	0.0100994	40926	0.00124463	50.9987	A	G
	rs12967678	0.117959	5.87584e-10	0.0744285	0.0120168	40926	0.000936472	38.3601	A	G
	rs13137589	0.36779	1.1722e-14	-0.0631943	0.00818682	40926	0.00145377	59.5805	G	A
	rs1317983	0.680897	2.69277e-33	0.102264	0.00850572	40926	0.0035196	144.545	C	T
	rs1319091	0.795	7.93451e-09	-0.0559107	0.00969016	40926	0.000812785	33.2895	A	C
	rs13447704	0.0268399	1.28289e-08	-0.141098	0.0248049	40926	0.000789995	32.3553	C	T
	rs141686764	0.018741	3.32966e-08	-0.164372	0.0297604	40926	0.000744827	30.504	G	A
	rs1441172	0.31324	7.06318e-10	-0.0525649	0.00852681	40926	0.000927718	38.0012	T	C
	rs151234	0.123296	4.81948e-13	0.0851282	0.0117738	40926	0.00127573	52.2748	C	G
	rs1534424	0.397949	1.99205e-12	-0.0563343	0.00800768	40926	0.00120784	49.4893	C	A
	rs17189980	0.0219647	8.73313e-10	0.159744	0.0260552	40926	0.000917619	37.5871	C	T
	rs17364832	0.291179	2.84774e-20	0.0788068	0.00854317	40926	0.00207486	85.088	G	T
	rs17389938	0.143917	1.60964e-09	0.0665321	0.0110281	40926	0.000888537	36.3948	C	G
	rs17447487	0.0516195	1.43562e-08	-0.103313	0.0182239	40926	0.00078467	32.1371	T	C
	rs1788232	0.536415	4.36828e-09	-0.0460428	0.00784427	40926	0.000841112	34.4506	G	A
	rs1808192	0.592061	8.00774e-09	-0.0459939	0.00797357	40926	0.000812349	33.2716	G	A
	rs1885013	0.693585	3.21566e-09	0.0504811	0.00852693	40926	0.00085566	35.047	A	G
	rs1990760	0.585897	1.07473e-15	0.0638177	0.00795928	40926	0.00156839	64.2856	T	C
	rs2046045	0.414313	1.80842e-58	0.127336	0.00789864	40926	0.00631029	259.882	G	T
	rs2049218	0.386346	4.19469e-37	-0.102774	0.00807538	40926	0.00394208	161.964	T	C
	rs210192	0.214912	1.53922e-14	0.0728538	0.00948093	40926	0.00144071	59.0448	G	A
	rs2124594	0.318009	2.23409e-12	-0.0593882	0.00846101	40926	0.00120236	49.2646	C	T
	rs2235544	0.544952	1.87197e-12	-0.0554078	0.0078663	40926	0.00121081	49.6112	A	C
	rs229528	0.396414	1.28558e-19	0.0721977	0.00796744	40926	0.00200235	82.1085	T	C
	rs2345568	0.372507	1.00763e-15	-0.0651412	0.00811633	40926	0.00157148	64.4126	G	A
	rs244687	0.748077	1.07771e-16	-0.0741115	0.00893353	40926	0.00167879	68.8183	G	A
	rs2476601	0.854556	8.6896e-188	-0.308807	0.0105656	40926	0.0204463	854.21	G	A
	rs2629649	0.312967	1.47106e-09	0.0507258	0.00838789	40926	0.000892823	36.5705	G	T
	rs2739043	0.633324	9.55652e-12	-0.0551584	0.00809602	40926	0.00113289	46.4151	G	A
	rs28391281	0.546363	1.31054e-10	-0.0503426	0.00783427	40926	0.00100795	41.2908	C	T
	rs28396553	0.64977	2.05423e-08	-0.0460976	0.00822089	40926	0.00076769	31.4411	T	C
	rs2972343	0.105752	9.63829e-12	-0.0882555	0.0129562	40926	0.0011325	46.3988	G	A
	rs2976908	0.483628	1.71949e-14	-0.0605273	0.00789139	40926	0.0014354	58.8267	G	T
	rs30233	0.586573	1.06512e-11	-0.0540285	0.00794838	40926	0.00112771	46.2027	A	G
	rs3103991	0.748361	7.60536e-10	0.0558276	0.0090733	40926	0.000924201	37.857	G	A
	rs3130186	0.198053	1.47469e-38	-0.129028	0.00993613	40926	0.00410344	168.621	T	C
	rs3184504	0.593695	1.73181e-87	-0.156961	0.00791641	40926	0.00951428	393.102	C	T
	rs35717611	0.378383	2.88669e-11	0.0538069	0.00808853	40926	0.00108011	44.2502	T	C
	rs3778752	0.439791	9.08197e-09	0.0452516	0.0078739	40926	0.000806378	33.0268	T	G
	rs3946137	0.349207	1.8494e-08	0.0460636	0.00818831	40926	0.000772667	31.6451	G	A
	rs41177	0.404602	1.1791e-09	-0.048636	0.00799532	40926	0.000903342	37.0018	A	G
	rs4409785	0.165694	1.60435e-17	0.0884395	0.010381	40926	0.00177029	72.576	C	T
	rs4606850	0.165394	5.1357e-10	0.0649986	0.0104585	40926	0.000942888	38.6232	T	C
	rs4704447	0.56869	6.46487e-09	-0.0460311	0.00793057	40926	0.000822503	33.6878	G	A
	rs4912068	0.0886769	9.51218e-09	-0.0810188	0.0141167	40926	0.000804186	32.937	G	C
	rs56011703	0.0814699	2.95114e-09	0.0840995	0.0141718	40926	0.000859734	35.214	T	C
	rs56159866	0.232405	2.57763e-10	-0.0591346	0.0093534	40926	0.000975711	39.969	T	C
	rs568999	0.315823	2.58535e-10	-0.0533804	0.00844386	40926	0.00097557	39.9632	C	G
	rs56983610	0.130597	1.34029e-18	-0.104236	0.0118418	40926	0.00188964	77.4781	A	C
	rs57652885	0.0531312	2.15993e-09	-0.107083	0.0178911	40926	0.000874556	35.8217	T	C
	rs61201527	0.124417	4.99724e-08	0.0641356	0.011765	40926	0.000725604	29.7162	C	A
	rs61759532	0.189239	4.3722e-15	0.0778455	0.00992449	40926	0.00150106	61.5219	T	C
	rs61916675	0.316719	9.4254e-11	0.0543359	0.00839048	40926	0.00102366	41.9352	G	A
	rs61938962	0.319262	4.08978e-22	0.0805646	0.0083324	40926	0.00227907	93.4818	T	C
	rs6448432	0.281847	2.10911e-14	0.0660575	0.00864199	40926	0.0014256	58.4246	A	G
	rs6471875	0.405069	7.93232e-10	0.0489914	0.0079709	40926	0.0009222	37.7749	A	C
	rs66760320	0.202443	7.64012e-11	-0.0637918	0.00980279	40926	0.00103367	42.3457	T	C
	rs6724363	0.624795	2.37575e-28	0.089522	0.00810683	40926	0.00297075	121.937	T	G
	rs6831973	0.555522	1.3627e-12	0.0558804	0.00788404	40926	0.001226	50.2343	C	T
	rs7043516	0.166287	2.66134e-23	-0.106566	0.0107159	40926	0.00241064	98.8915	C	A
	rs706779	0.377551	8.35988e-17	-0.067476	0.00810423	40926	0.00169099	69.3193	C	T
	rs7127620	0.359376	3.61601e-10	-0.0514586	0.00820742	40926	0.000959591	39.308	G	A
	rs713427	0.221866	8.88403e-10	0.0574138	0.00936868	40926	0.000916807	37.5539	C	T
	rs71430783	0.180111	2.42549e-20	0.0929704	0.0100599	40926	0.00208256	85.4045	T	G
	rs71641308	0.0963323	1.46255e-08	0.0745947	0.0131656	40926	0.000783781	32.1006	T	C
	rs72729322	0.209989	1.84961e-09	0.0574537	0.0095589	40926	0.000881937	36.1243	T	C
	rs72751538	0.0661338	1.11007e-09	0.0947907	0.015558	40926	0.000906214	37.1195	T	G
	rs72796365	0.0260639	3.6713e-09	0.141199	0.0239386	40926	0.000849371	34.7892	T	C
	rs735000	0.120019	1.24914e-10	0.0765716	0.0119025	40926	0.00101023	41.3845	T	C
	rs7444908	0.356509	6.78578e-15	-0.06392	0.00820707	40926	0.00147998	60.6563	G	A
	rs76032549	0.170413	6.06639e-10	0.0639475	0.010333	40926	0.000934951	38.2977	T	C
	rs76169968	0.0991748	1.13771e-10	-0.086105	0.013355	40926	0.00101468	41.5669	A	G
	rs7701443	0.380588	8.30195e-09	-0.046864	0.00813299	40926	0.000810638	33.2014	G	A
	rs774121	0.749326	2.15725e-15	-0.0711606	0.00897138	40926	0.00153495	62.9129	C	T
	rs78783493	0.232825	6.00136e-09	-0.054713	0.00940616	40926	0.000826034	33.8326	T	C
	rs78953577	0.24797	1.66686e-11	-0.0613847	0.00911757	40926	0.00110632	45.3253	T	G
	rs7902146	0.750453	3.71193e-16	-0.0731997	0.0089842	40926	0.00161941	66.3802	T	C
	rs79051898	0.120524	2.58113e-08	-0.067706	0.0121605	40926	0.000756874	30.9978	T	C
	rs79490353	0.0161635	5.68329e-11	0.200239	0.0305624	40926	0.00104777	42.9241	C	T
	rs794999	0.771704	2.1252e-13	-0.0679624	0.00925834	40926	0.00131492	53.8828	G	A
	rs8006310	0.504177	4.12003e-12	-0.0542998	0.00783208	40926	0.00117309	48.0641	G	A
	rs8193	0.352685	1.10255e-12	0.058247	0.00818416	40926	0.00123613	50.6498	T	C
	rs914960	0.150334	1.28304e-08	-0.0629918	0.0110739	40926	0.000789995	32.3553	A	T
	rs9271365	0.35872	6.09537e-180	0.229767	0.00803286	40926	0.0195992	818.114	G	T
	rs9292	0.968429	1.43361e-08	-0.124311	0.0219269	40926	0.000784738	32.1398	G	A
	rs9378805	0.469179	6.90621e-09	0.0454094	0.00783841	40926	0.00081937	33.5594	C	A
	rs938726	0.73143	1.24079e-14	-0.0676073	0.00876677	40926	0.00145104	59.4685	C	A
	rs9497965	0.33673	2.29034e-15	0.0655856	0.0082763	40926	0.00153207	62.7947	T	C
	rs9981704	0.179356	3.12802e-08	0.0561317	0.0101429	40926	0.00074777	30.6246	T	C
